# Supplementary material for: Loss of hepatocyte cell division leads to liver inflammation and fibrosis
Source: PLoS Genet. 2020 Nov 4;16(11):e1009084. doi: 10.1371/journal.pgen.1009084 (PMC7641358; doi:10.1371/journal.pgen.1009084)
Supplement: S1 Table — (XLSX) [file pgen.1009084.s008.xlsx]

## Sheet: Analysis_2week_20JULY2019
gene_id	gene_symbol	HC_WT_1	HC_WT_2	HC_WT_3	HC_KO_1	HC_KO_2	HC_KO_3	LV_WT_1	LV_WT_2	LV_WT_3	LV_KO_1	LV_KO_2	LV_KO_3	log2fc_HC	pvalue_HC	qvalue_HC	log2fc_LV	pvalue_LV	qvalue_LV	HC_significant	LV_significant	log2fc_diff	Unique_HC	Unique_LV	Concordant
ENSMUSG00000094786	Gm14403	1.78	1.48	0.99	5.25	4.75	5.11	1.72	1	1.24	1.01	0.94	1.04	1.79	0.0139987	0.0856052	-0.34	0.244141	0.287009	Up		2.13	X
ENSMUSG00000086265	Marcksl1-ps4	1.2	1.67	1.55	6.01	5.69	4.22	1.1	2.42	0.64	1.35	1.26	2	1.78	0.00107844	0.0404487	0.3	0.633554	0.462115	Up		1.48	X
ENSMUSG00000057836	Xlr3a	0.07	0	0	6.8	2.14	10.13	0	1.29	4	3.26	1.59	1.78	5.5	0.00722257	0.0681764	1.41	0.470637	0.396738	Up		4.09	X
ENSMUSG00000032735	Ablim3	0.65	0.45	0.47	5.03	6.64	9.45	0.87	0.76	0.85	2.52	2.08	2.82	3.49	0.00113511	0.0406287	1.47	0.00247967	0.0502975	Up		2.02	X
ENSMUSG00000078688	Mup2	1.31	1.57	0.65	8.93	6.57	6.72	2.54	1.52	1.81	1.1	0.82	1.18	2.62	0.00938581	0.0745419	-0.84	0.0341155	0.118935	Up		3.46	X
ENSMUSG00000022021	Diap3	1.7	0.96	1.11	6.76	9.45	6.17	1.14	0.92	0.9	1.96	1.98	2.69	2.49	0.0013014	0.041815	1.08	0.005077	0.0619836	Up		1.41	X
ENSMUSG00000026315	Serpinb8	1.88	1.41	1.9	7.97	6.35	7.06	1.44	1.35	1.64	2.1	1.57	2.59	1.99	0.000468686	0.0334842	0.45	0.14088	0.219265	Up		1.54	X
ENSMUSG00000041220	Elovl6	0.57	0.51	0.49	6.91	12.03	4.88	0.59	0.53	0.71	3.16	3.11	4.01	3.59	0.00948865	0.0748219	2.31	0.000128594	0.0248271	Up		1.28	X
ENSMUSG00000039601	Rcan2	1.32	1.2	1.05	5.42	5.18	5.9	2.13	2.5	2.31	3.67	3.75	3.34	2.12	0.000131107	0.0248271	0.61	0.00206558	0.0476782	Up		1.51	X
ENSMUSG00000028970	Abcb1b	0.07	0.02	0.09	8.5	7.5	9.81	0.1	0.13	0.33	4.61	4.7	5.4	5.78	0.000101737	0.0232165	4.21	0.00491504	0.0614178	Up		1.57	X
ENSMUSG00000086040	Wipf3	2.82	2.46	1.86	6.54	4.49	7.57	2.46	3.19	2.49	2.89	2.55	3.35	1.33	0.0102139	0.0769187	0.11	0.538089	0.42482	Up		1.22	X
ENSMUSG00000082588	Gm15443	2.93	2.17	2.12	4.07	6.64	6.15	3.47	3.33	2.81	3.53	2.52	3.33	1.17	0.014308	0.0862286	-0.04	0.818207	0.523988	Up		1.21	X
ENSMUSG00000057933	Gsta2	0.98	0.79	2.05	12.58	4.94	8.57	1.12	1.16	1.3	2.93	3.78	4.84	2.69	0.00790949	0.0703231	1.58	0.0110256	0.078857	Up		1.11	X
ENSMUSG00000070530	Wfdc16	0.39	0.67	0.3	14.3	8.21	8.42	0.46	0.87	0.4	3.57	2.85	5.34	4.24	0.000381161	0.0319863	2.59	0.00291273	0.0532055	Up		1.65	X
ENSMUSG00000045672	Col27a1	4.28	6.3	4.55	1.1	2.03	1.28	3.7	4.78	3.52	5.1	5.99	5.29	-1.74	0.00658151	0.0668211	0.45	0.0583654	0.146633	Down		-2.19	X
ENSMUSG00000026429	Ube2t	2.34	1.88	1.92	9.08	9.22	5.68	2.83	2.31	1.93	3.8	3.99	5.08	1.89	0.00658898	0.0668211	0.84	0.0142345	0.0860951	Up		1.05	X
ENSMUSG00000027399	Il1a	6.77	4.98	7	2.19	1.11	1.07	3.19	4.17	4.31	5.47	6.07	3.91	-2.09	0.0104531	0.0775827	0.38	0.177951	0.246165	Down		-2.47	X
ENSMUSG00000034771	Tle2	4.89	6.38	5.97	2.14	1.38	2.11	5.26	6.92	6.72	5.07	4.2	3.47	-1.58	0.00487204	0.061241	-0.56	0.0486756	0.136278	Down		-1.02	X
ENSMUSG00000041378	Cldn5	4.07	3.29	9.63	1.45	0.77	0.77	5.18	6.52	7.35	4.72	11.23	4.41	-2.29	0.0204267	0.0976202	-0.03	0.957216	0.565037	Down		-2.26	X
ENSMUSG00000072674	Plac9b	6.29	2.93	8.25	0.39	0.35	0.73	6.77	12.83	10.62	3.41	5.29	3.82	-3.26	0.00562158	0.0638355	-1.23	0.0249636	0.105652	Down		-2.03	X
ENSMUSG00000036885	Arhgef26	3.83	2.78	3.34	9.08	13.6	14.41	3.8	2.33	1.97	3.45	1.82	2.47	1.85	0.00322438	0.0547434	-0.05	0.891672	0.546723	Up		1.9	X
ENSMUSG00000026348	Acmsd	1.78	2.44	3.2	10.95	12.66	9.91	4.65	2.97	5.5	1.74	6.31	3	2.16	0.00493891	0.0614178	-0.39	0.555725	0.431621	Up		2.55	X
ENSMUSG00000048922	Cdca2	2.95	1.87	2.93	10.86	17.43	8.83	2.75	2.66	2.18	4.76	3.71	6.41	2.19	0.00479071	0.0609543	0.92	0.0380075	0.123674	Up		1.27	X
ENSMUSG00000032010	Usp2	3.72	4.95	3.51	9.5	8.38	10.77	7.14	5.7	3.6	4.85	2.45	4.59	1.22	0.00385822	0.057146	-0.46	0.330215	0.335084	Up		1.68	X
ENSMUSG00000015880	Ncapg	4.26	3.14	3.96	12.35	13.52	7.86	4.1	3.94	3.81	4.98	5.3	7.01	1.52	0.010676	0.078149	0.52	0.0684912	0.156416	Up		1	X
ENSMUSG00000065952	C330021F23Rik	3.68	2.97	3.2	15.66	13.33	8.14	3.67	3.47	2.96	7.54	3.84	6.35	1.84	0.015822	0.0890302	0.75	0.110584	0.194971	Up		1.09	X
ENSMUSG00000028359	Orm3	0.11	0.04	0	31.61	10	22.69	0.17	0.14	0.13	4.3	2.29	3.62	7.08	0.000655827	0.0368839	3.79	0.00298078	0.0534723	Up		3.29	X
ENSMUSG00000055254	Ntrk2	4.78	4.3	2.75	11.17	17.45	9.63	4.39	4.04	3.52	5.27	3.66	5.15	1.66	0.00909219	0.0739188	0.22	0.329704	0.334774	Up		1.44	X
ENSMUSG00000069083	Gm10259	3.17	4.06	2.04	8.25	13.75	9.8	3.43	5.09	4.68	9.81	4.19	8.19	1.77	0.00887285	0.0734297	0.67	0.202371	0.260898	Up		1.1	X
ENSMUSG00000002844	Adprh	6.13	4.91	8.19	3.09	3.7	2.47	7.24	7.19	8.21	7.38	9.88	8.2	-1.02	0.0209069	0.0984436	0.16	0.327255	0.333314	Down		-1.18	X
ENSMUSG00000098318	1190002F15Rik	4.76	2.27	3.86	13.59	12.14	9.28	4.55	3.46	3.8	5.69	5.52	7.96	1.7	0.0160401	0.0893085	0.67	0.0347969	0.119774	Up		1.03	X
ENSMUSG00000095098	Ccdc85b	5.17	5.47	7.7	2.58	1.79	2.79	7.94	9.26	7.15	9.38	8.26	9.46	-1.32	0.00699282	0.0675921	0.16	0.286841	0.311639	Down		-1.48	X
ENSMUSG00000026399	Cd55	9.52	6.62	14.66	3.42	2.01	2.29	7.38	8.48	8.85	6.42	7.33	6.69	-1.92	0.0115909	0.0802695	-0.27	0.0550992	0.142902	Down		-1.65	X
ENSMUSG00000027931	Npr1	7.47	4.43	11.92	2.3	1.19	1.29	8.26	10.14	9.19	9.69	9.95	7.97	-2.19	0.0147383	0.0873273	0	0.995564	0.574725	Down		-2.19	X
ENSMUSG00000038903	Ccdc68	5.19	10.04	9.53	1.93	3.38	1.99	5.77	17.31	10.43	5.77	6.32	6.73	-1.71	0.0129959	0.0836155	-0.69	0.267131	0.300463	Down		-1.02	X
ENSMUSG00000078866	Gm14420	7.04	4.85	5.87	11.84	13.89	10.94	6.94	5.57	4.56	4.78	5.63	5.83	1.04	0.00715737	0.0680559	-0.06	0.79299	0.516734	Up		1.1	X
ENSMUSG00000086103	Gm11832	11.7	10.77	10.37	3.37	2.18	3.2	9.11	9.82	8.24	7.68	4.05	8.86	-1.89	0.00684544	0.067364	-0.47	0.304209	0.321146	Down		-1.42	X
ENSMUSG00000027323	Rad51	4.3	3.68	3.42	16.83	16.37	12.56	4.76	3.54	4.06	7.79	6.46	10.18	1.97	0.00048463	0.0337278	0.95	0.0183362	0.0932572	Up		1.02	X
ENSMUSG00000019838	Slc16a10	6.02	5.81	4.37	11.71	12.4	13.68	8	8.64	6.3	6.43	5.72	5.95	1.22	0.00579616	0.0643196	-0.33	0.125277	0.207016	Up		1.55	X
ENSMUSG00000046341	Gm11223	4.61	4.56	4.96	10.98	16.25	13.48	8.48	6.16	3.61	6.88	5.75	11.91	1.49	0.00886341	0.0734051	0.43	0.410638	0.374859	Up		1.06	X
ENSMUSG00000032265	Fam46a	15.98	10.35	12.57	4.5	4.52	3.94	8.05	8.71	10.34	5.47	9.02	5.64	-1.54	0.00752583	0.069117	-0.45	0.177245	0.245748	Down		-1.09	X
ENSMUSG00000020889	Nr1d1	5.06	3.22	5.83	12.34	11.68	16.4	4.97	7.86	6.71	8.66	9.86	7.9	1.52	0.0112308	0.0792578	0.45	0.128373	0.209271	Up		1.07	X
ENSMUSG00000022034	Esco2	4	3.33	3.3	22	23.43	16.2	3.92	3.38	2.81	6.91	4.82	6.84	2.49	0.000799403	0.0377244	0.85	0.0182694	0.093117	Up		1.64	X
ENSMUSG00000025279	Dnase1l3	8.47	6.69	17.21	3.94	1.99	1.8	9.61	11.8	11	10.31	9.03	9.35	-1.99	0.020974	0.0984868	-0.17	0.182814	0.248264	Down		-1.82	X
ENSMUSG00000003555	Cyp17a1	0.96	1.79	3.39	46.9	12.9	24.95	2.14	1.1	3.75	1.77	5.36	2.14	3.7	0.00725504	0.0683231	0.38	0.605624	0.452168	Up		3.32	X
ENSMUSG00000031239	Itm2a	8.88	8.07	10.41	2.05	3.39	1.82	11.47	12.62	12.67	8.96	15.2	11.89	-1.91	0.0100986	0.0765141	-0.06	0.814206	0.522759	Down		-1.85	X
ENSMUSG00000037035	Inhbb	14.27	13.69	12.77	1.92	2.54	1.33	6.95	11.27	13.37	12.02	14.85	10.86	-2.8	0.00683044	0.0673624	0.29	0.416566	0.374859	Down		-3.09	X
ENSMUSG00000051517	Arhgef39	4.11	3.21	5.45	28.03	21.66	14.55	6.31	5.31	4.42	9.35	7.09	11.63	2.29	0.00336171	0.0553578	0.78	0.0408672	0.12774	Up		1.51	X
ENSMUSG00000017723	Wfdc2	5.4	3.84	3.33	30.8	17.99	17.61	4.24	4.2	3.22	11.88	6.29	12.81	2.35	0.00263817	0.0517885	1.33	0.0395384	0.12594	Up		1.02	X
ENSMUSG00000066154	Mup3	1.95	1.67	1.64	61.38	15.05	44.06	1.33	0.73	2.11	2.35	3.16	2.37	4.22	0.0189644	0.0948201	0.97	0.130017	0.210312	Up		3.25	X
ENSMUSG00000049580	Tsku	2.66	2.8	3.78	28.47	19.74	36.06	4.48	6	3.59	8.73	9.52	15.96	3.12	0.00116273	0.0406352	1.24	0.0243497	0.104714	Up		1.88	X
ENSMUSG00000042179	Pnliprp1	23.76	16.54	9.56	1.5	1.52	0.84	25.46	32.81	14.97	11.52	1.17	6.97	-3.54	0.00248869	0.0503855	-2.31	0.128374	0.209271	Down		-1.23	X
ENSMUSG00000001665	Gstt3	5.29	6.52	4.78	36.73	22.97	20.15	9.27	7.18	6.42	9.21	7.48	13.91	2.21	0.00525591	0.0625135	0.38	0.287888	0.312058	Up		1.83	X
ENSMUSG00000024065	Ehd3	17.44	11.1	26.05	6.9	3.4	4.22	15.19	20.09	16.51	15.21	7.73	15.12	-1.87	0.0164342	0.0901611	-0.5	0.258061	0.295487	Down		-1.37	X
ENSMUSG00000094338	Hist1h2bl	3.48	6.44	5.24	27.06	17.44	20.36	14.67	15.05	4.01	14.47	18.03	18.27	2.09	0.00368228	0.0565691	0.8	0.326125	0.332741	Up		1.29	X
ENSMUSG00000071551	Akr1c19	6.26	6.95	6.93	30.82	29.15	27.53	7.7	9.91	7.6	12.08	12.58	17.36	2.1	6.50639e-06	0.0132941	0.72	0.0278242	0.109989	Up		1.38	X
ENSMUSG00000057346	Apol9a	4.63	4.08	3.25	19.2	13.71	13.68	16.28	14.31	7.19	57.09	8.35	14.16	1.93	0.00093193	0.038609	0.67	0.516445	0.416591	Up		1.26	X
ENSMUSG00000003526	Prodh	10.51	7.54	3.93	48.04	32.61	55.71	12.14	11.17	5.97	11.99	3.53	10.99	2.69	0.00930519	0.0743219	-0.26	0.710995	0.48951	Up		2.95	X
ENSMUSG00000024292	Cyp4f14	18.32	13.3	12.7	34.78	48.75	31.89	19.69	14.47	15.29	14.55	5.78	13.84	1.37	0.00554938	0.0636366	-0.63	0.2765	0.305898	Up		2	X
ENSMUSG00000032271	Nnmt	0.93	0.59	2.98	86.18	42.8	72.86	2.52	1.14	5.23	4.23	24.21	5.31	5.64	0.00508506	0.0619883	1.68	0.169298	0.240709	Up		3.96	X
ENSMUSG00000030946	Lhpp	12.09	7.77	7.12	46.86	37.27	28.17	17.69	15.84	15.6	26.33	13.61	31.35	2.05	0.00297203	0.0533776	0.45	0.340487	0.340598	Up		1.6	X
ENSMUSG00000068246	Apol9b	12.63	9.33	12.72	36.83	23.2	26.38	31.05	26.6	20.2	73.96	14.75	18.98	1.3	0.00782919	0.0699845	0.1	0.899612	0.549093	Up		1.2	X
ENSMUSG00000020649	Rrm2	15.01	18.83	18.92	64.85	56.54	38.34	18.03	16.2	17.49	18.82	20.39	24.9	1.57	0.00935926	0.0745254	0.3	0.115604	0.199208	Up		1.27	X
ENSMUSG00000044748	Defb1	32.26	35.25	38.54	8.81	5.31	11.07	34.67	40.29	38.98	35.42	25.34	23.63	-2.12	0.0163567	0.0899817	-0.45	0.115383	0.199032	Down		-1.67	X
ENSMUSG00000075551	Cyp3a41a	6.49	5.14	4.7	62.7	78.82	64.22	3.28	2.09	7.12	23.32	7.74	66.88	3.64	4.8628e-05	0.0197064	2.62	0.0798686	0.167452	Up		1.02	X
ENSMUSG00000006014	Prg4	18.33	21.23	13.96	60.39	43.79	46.92	21.54	21.12	15.42	29.35	24.4	27.44	1.5	0.0031392	0.0541832	0.49	0.0672663	0.155162	Up		1.01	X
ENSMUSG00000021824	Ap3m1	35.57	29.56	22.71	79.57	97.52	74.32	31.05	24.14	22.64	25.17	21.52	26.28	1.53	0.00423395	0.0582082	-0.08	0.638869	0.463926	Up		1.61	X
ENSMUSG00000029695	Aass	44.54	42.75	46.06	91.94	85.62	96.6	53.04	39.1	43.36	35.19	29.5	35.1	1.04	0.000217609	0.0284395	-0.43	0.0571231	0.145303	Up		1.47	X
ENSMUSG00000025993	Slc40a1	78.94	69.4	92.44	31.33	34.02	31.48	74.09	78.74	81.64	59.24	76.11	64.43	-1.3	0.00467492	0.0602657	-0.24	0.142592	0.220505	Down		-1.06	X
ENSMUSG00000069922	Ces3a	81.1	63.48	50.68	169.31	199.67	177.45	48.56	55.73	43.85	50.5	11.86	41.27	1.51	0.00956621	0.0749061	-0.75	0.367447	0.354648	Up		2.26	X
ENSMUSG00000022149	C9	58.19	56.42	45.23	191.55	182.74	221.81	56.8	50.12	54.25	123.71	79.49	101.19	1.9	0.000296943	0.0296669	0.89	0.0319346	0.1157	Up		1.01	X
ENSMUSG00000056978	Hamp2	5.18	4.95	2.88	628.91	342.86	189.74	3.37	3.71	5.15	85.59	14.52	83.23	6.33	0.00142553	0.0431231	3.52	0.0475266	0.135242	Up		2.81	X
ENSMUSG00000030934	Oat	50.79	34.79	36.15	436.48	245.71	209.75	71.72	56.22	64.32	129.15	54.07	165.84	2.82	0.00415149	0.0579866	0.72	0.277668	0.306546	Up		2.1	X
ENSMUSG00000027533	Fabp5	260.89	340.74	399.59	87.66	139.92	82.23	263.76	330.72	460.95	228.48	466.68	303.64	-1.71	0.00598377	0.0649612	-0.1	0.798279	0.518111	Down		-1.61	X
ENSMUSG00000049723	Mmp12	0	0.02	0.17	1.35	0.86	1.85	0.12	0.17	0.16	2.88	11.23	3.08	3.24	0.00557197	0.0636921	4.25	0.0193056	0.0956669		Up	-1.01		X
ENSMUSG00000030329	Pianp	0.35	0.23	0.31	1.14	0.46	0.86	0.29	0.38	0.52	5.18	7.14	5.72	1.15	0.0613185	0.149389	3.63	0.000214197	0.028232		Up	-2.48		X
ENSMUSG00000027848	Olfml3	0.95	0.49	1.89	0.52	0.48	0.43	2	1.87	1.95	5.04	6.22	5.38	-0.9	0.216792	0.270327	1.46	0.00183856	0.0459173		Up	-2.36		X
ENSMUSG00000094932	Gm2007	6.09	2.44	2.56	0	0	1.1	5.14	5.6	5.12	0	0	0	-3.92	0.0685154	0.156416	-5.75	5.18718e-05	0.0197064		Down	1.83		X
ENSMUSG00000094475	Gm11007	6.09	2.44	2.56	0	0	1.1	5.14	5.6	5.12	0	0	0	-3.92	0.0685154	0.156416	-5.75	5.18718e-05	0.0197064		Down	1.83		X
ENSMUSG00000089961	Gm16567	0	0	0	1.68	0	0	0	0	0	5.13	14.4	7.32	1.38	0.42265	0.374859	6.37	0.00456345	0.059923		Up	-4.99		X
ENSMUSG00000034765	Dusp5	0.99	1.02	1.83	2.07	1.31	3.22	0.74	1.25	1.76	4.51	7.24	3.37	0.7	0.195934	0.256928	1.93	0.0136127	0.0850303		Up	-1.23		X
ENSMUSG00000089672	Lilr4b	0.8	0.62	1.88	0.9	0.94	1.53	0.79	0.76	1.56	4.73	11.57	4.19	0.13	0.805148	0.520057	2.52	0.013647	0.0850303		Up	-2.39		X
ENSMUSG00000029061	Mmp23	0.43	0.27	1.04	0.36	0.49	0.34	2.06	2.83	2.49	5.93	7.79	6.38	-0.3	0.598204	0.449039	1.41	0.00126576	0.0415539		Up	-1.71		X
ENSMUSG00000006219	Fblim1	0.82	0.48	2.11	1.27	1.01	0.91	2.06	2.13	2.41	5.69	6.2	5.38	0.13	0.845361	0.532746	1.35	0.000116448	0.0242274		Up	-1.22		X
ENSMUSG00000089929	Bcl2a1b	1.09	0.33	2.36	1.24	0.5	1.04	0.95	1.49	1.98	4.6	10.33	4.9	-0.15	0.863209	0.538237	2.05	0.0135691	0.0849712		Up	-2.2		X
ENSMUSG00000032334	Loxl1	0.39	0.15	1.11	0.19	0.26	0.24	2.39	2.71	3.53	6.44	7.72	5.69	-0.69	0.406717	0.372928	1.18	0.00521248	0.0623807		Up	-1.87		X
ENSMUSG00000030278	Cidec	0.38	0.44	0.55	2.86	1.26	3.9	0.19	0.44	0.65	3.59	10.57	6.48	2.19	0.0342835	0.119093	3.7	0.00356784	0.0562394		Up	-1.51		X
ENSMUSG00000068303	Spr-ps1	0.26	0.34	0.45	5.62	0.09	0.19	0.6	0.84	0.38	5.59	11.51	5.54	0.62	0.728569	0.495519	3.4	0.00184899	0.0460706		Up	-2.78		X
ENSMUSG00000024810	Il33	1.15	1.13	1.32	2.78	2.95	2.59	1.11	1.07	1.36	5.29	8.73	5.15	1.15	0.000222893	0.0284395	2.31	0.00502455	0.0617924		Up	-1.16		X
ENSMUSG00000045763	Basp1	0.88	0.61	3.27	1.03	0.73	0.86	2.07	2.54	2.89	6.53	8.06	6.06	-0.46	0.572809	0.438873	1.43	0.00146882	0.0431231		Up	-1.89		X
ENSMUSG00000050953	Gja1	2.21	1.69	3.6	2.01	0.91	1.14	1.93	2.18	3.3	5.07	7.22	4.57	-0.84	0.128069	0.209027	1.16	0.0182963	0.0931873		Up	-2		X
ENSMUSG00000050989	Sepn1	1.35	1.11	3.41	1.13	1.32	1.28	2.18	2.71	3.08	5.14	8.11	5.48	-0.45	0.442679	0.384254	1.19	0.0114017	0.0796938		Up	-1.64		X
ENSMUSG00000002983	Relb	1.31	1.34	2.37	1.94	2.03	2.28	1.88	2.4	2.16	5.32	7.47	5.82	0.35	0.317944	0.328521	1.48	0.00183088	0.0458684		Up	-1.13		X
ENSMUSG00000067276	Capn6	1.3	0.45	2.62	0.23	0.87	0.38	2.57	2.27	2.21	6.9	9.11	8.04	-1.26	0.204923	0.262552	1.72	0.000746093	0.0374572		Up	-2.98		X
ENSMUSG00000069939	Gm12070	4.37	4.76	7.47	1.36	1.62	0	6.95	4.41	7.7	0	0	0	-3.12	0.139864	0.218505	-5.97	0.00164837	0.0445026		Down	2.85		X
ENSMUSG00000075702	Selm	1.42	0.9	2.9	0.9	0.97	0.72	2.79	3.63	3.48	6.97	7.32	6.79	-0.79	0.223935	0.274566	1.08	0.00751456	0.0690554		Up	-1.87		X
ENSMUSG00000020473	Aebp1	0.79	0.9	2.99	0.81	0.99	0.91	2.55	2.63	3.55	6.48	10.37	6.35	-0.49	0.486385	0.403693	1.36	0.0112091	0.0792265		Up	-1.85		X
ENSMUSG00000031616	Ednra	1.81	0.85	4.18	0.68	1.05	0.88	2.82	2.62	3.67	5.57	9.18	6.32	-1.05	0.232676	0.279969	1.17	0.0143375	0.0862971		Up	-2.22		X
ENSMUSG00000023232	Serinc2	1.94	2.24	1.58	2.97	2.44	2.71	1.88	2.7	1.6	6.44	7.1	6.58	0.48	0.0524109	0.140092	1.69	0.0129948	0.0836155		Up	-1.21		X
ENSMUSG00000027408	Cpxm1	0.67	0.64	1.37	0.26	0.42	0.38	2.83	2.9	2.83	8.03	10.81	9.11	-1.07	0.0594665	0.147657	1.66	0.00512018	0.0621403		Up	-2.73		X
ENSMUSG00000001020	S100a4	0.61	0.43	0.8	1.97	0.59	2.08	1.65	2.37	1.76	8.51	15.33	8.65	1.07	0.177543	0.246008	2.39	0.00417871	0.0581634		Up	-1.32		X
ENSMUSG00000046841	Ckap4	1.67	1.16	4.98	1.12	1.18	0.95	3.62	3.58	4.29	7.48	9.01	7.3	-0.93	0.263247	0.298263	1.03	0.00130752	0.0418458		Up	-1.96		X
ENSMUSG00000030827	Fgf21	3.05	2.9	4.69	4.55	1.65	4.79	2.3	2.29	2.72	5.62	5.83	6.3	-0.06	0.91457	0.553559	1.25	0.000520456	0.0341366		Up	-1.31		X
ENSMUSG00000019194	Scn1b	1.38	0.99	3.67	2.4	1.93	2.67	2.02	2.36	2.56	7.09	12.08	7.8	0.4	0.535788	0.42375	1.88	0.00757998	0.0692905		Up	-1.48		X
ENSMUSG00000040690	Col16a1	1.36	1.25	3.53	0.81	1.14	0.97	3.86	4.14	4.07	8.66	8.7	8.81	-0.86	0.196465	0.257144	1.1	0.000383738	0.0320159		Up	-1.96		X
ENSMUSG00000071715	Ncf4	1.48	1.35	3.5	2.53	0.73	1.09	2.85	3.68	3.38	7.86	11.41	7.68	-0.56	0.438968	0.382285	1.4	0.00576037	0.064165		Up	-1.96		X
ENSMUSG00000023915	Tnfrsf21	2.32	1.9	4.64	2.4	1.81	2.07	3.42	3.46	3.88	6.82	8.27	6.92	-0.38	0.420826	0.374859	1.01	0.001378	0.042828		Up	-1.39		X
ENSMUSG00000056737	Capg	1.19	1.08	2.06	2.23	2.12	2.56	2.52	2.48	2.4	7.32	14.29	8.58	0.69	0.117671	0.200923	1.93	0.0212639	0.0992131		Up	-1.24		X
ENSMUSG00000024851	Pitpnm1	2.57	1.92	3.74	2.18	2.34	2.56	3.57	4.24	3.4	7.8	8.89	8.45	-0.16	0.611831	0.454253	1.15	0.00135868	0.0426742		Up	-1.31		X
ENSMUSG00000063696	Gm8730	0.97	0.98	1.42	1.43	1.28	1.18	1.11	1.33	1.24	12.68	13.96	14.13	0.21	0.344955	0.342874	3.37	7.52146e-06	0.0132941		Up	-3.16		X
ENSMUSG00000060572	Mfap2	1.55	0.54	2.74	0.63	0.62	0.09	4.3	4.66	5.4	9.97	11.56	9.88	-1.64	0.143137	0.221005	1.12	0.000968707	0.038609		Up	-2.76		X
ENSMUSG00000027188	Pamr1	2.01	0.96	3.68	1.75	2.21	1.79	3.73	3.77	3.56	10.66	8.78	10.48	-0.02	0.971017	0.568351	1.41	0.0022621	0.0487636		Up	-1.43		X
ENSMUSG00000001555	Fkbp10	1.68	1.09	4.7	0.93	1	0.7	4.6	4.32	5.22	8.42	11.18	9.61	-1.16	0.186158	0.250142	1.03	0.00311573	0.0541087		Up	-2.19		X
ENSMUSG00000047180	Neurl3	2.98	1.61	4.56	2.25	2	2	3.46	4.08	3.69	9.13	10.54	8.07	-0.41	0.42759	0.377024	1.28	0.00142585	0.0431231		Up	-1.69		X
ENSMUSG00000025964	Adam23	4.44	2.75	7.18	3.25	2.83	2.65	2.98	2.76	4.12	6.98	7.92	6.55	-0.6	0.261184	0.29724	1.11	0.0116785	0.0805473		Up	-1.71		X
ENSMUSG00000062593	Lilrb4a	2.28	1.4	4.33	2.5	2	1.83	2.53	3.24	3.85	9.46	14.72	7.4	-0.2	0.713411	0.490258	1.65	0.013272	0.0843668		Up	-1.85		X
ENSMUSG00000003541	Ier3	0.95	0.83	2.8	5.18	3.22	6.05	0.89	1.11	1.64	10.93	14.5	7.95	1.75	0.0583186	0.146628	3.09	0.000851621	0.0384704		Up	-1.34		X
ENSMUSG00000079547	H2-DMb1	1.25	0.78	2.64	1.48	1.45	1.58	4.76	5.78	3.52	11.85	13.21	7.78	0.11	0.835778	0.529549	1.2	0.0180547	0.0928021		Up	-1.09		X
ENSMUSG00000107516	RP24-309B5.2	5.99	5.72	4.58	4.76	3.3	5.69	8.67	9.61	9.29	2.68	2.95	2.54	-0.26	0.374938	0.35854	-1.72	4.80467e-05	0.0197064		Down	1.46		X
ENSMUSG00000026574	Dpt	0.18	0.02	0.4	0.1	0.26	0.21	4.57	6.2	6.6	17.35	15.9	14.53	0.14	0.848289	0.53362	1.46	0.00481132	0.0610481		Up	-1.32		X
ENSMUSG00000020810	Cygb	1.05	0.55	3.78	1.12	0.65	0.84	4.05	4.59	6.23	13.46	22.58	13.62	-0.58	0.526384	0.419908	1.7	0.0064071	0.0662075		Up	-2.28		X
ENSMUSG00000056025	Clca3a1	3.67	1.43	7.36	2.45	2.57	2.95	4.97	4.55	5.33	12.14	12.27	13.7	-0.35	0.650305	0.4682	1.34	0.000110871	0.0239015		Up	-1.69		X
ENSMUSG00000026042	Col5a2	2.6	1.28	6.64	1.82	2.71	1.62	5.18	4.52	6.97	13.32	15.97	11.45	-0.48	0.552204	0.43049	1.28	0.00596905	0.0649219		Up	-1.76		X
ENSMUSG00000029309	Sparcl1	1.51	0.7	4.52	1.88	1.13	1.35	4.11	4.07	6.57	15.91	26.33	16.84	-0.25	0.769651	0.509514	1.98	0.0034767	0.0559243		Up	-2.23		X
ENSMUSG00000029484	Anxa3	5.08	2.75	7.79	2.89	2.33	3.04	6.89	7.89	7.57	13.34	19.59	15.03	-0.78	0.201636	0.260387	1.07	0.014218	0.0860818		Up	-1.85		X
ENSMUSG00000101397	Mug-ps1	19.26	12.59	12.08	12.35	9.01	2.71	9.97	8.11	9.66	0.43	0.76	0.46	-1.08	0.236194	0.282233	-3.88	0.000963415	0.038609		Down	2.8		X
ENSMUSG00000021943	Gdf10	3.13	1.7	6.78	2.71	2.84	1.69	8.2	9.17	7.78	17.05	21.04	19.46	-0.48	0.493502	0.406733	1.18	0.000602574	0.0363168		Up	-1.66		X
ENSMUSG00000018920	Cxcl16	5.59	4.11	10.74	4.42	3.26	4.75	5.54	6.69	7.78	15.33	20.8	16.38	-0.61	0.268669	0.301371	1.38	0.00203548	0.04739		Up	-1.99		X
ENSMUSG00000051439	Cd14	2.99	1.76	6.45	9.72	6.79	22.31	1.56	2.11	2.19	18.08	23.25	17.68	1.78	0.0716637	0.159583	3.27	8.43897e-05	0.0217567		Up	-1.49		X
ENSMUSG00000001025	S100a6	1.54	0.73	1.79	2.94	1.29	4.55	4.6	4.78	5.19	31.68	30.68	27.61	0.98	0.201703	0.260387	2.6	6.3601e-06	0.0132941		Up	-1.62		X
ENSMUSG00000034993	Vat1	5.76	6.22	12.18	7.48	7.44	7.14	7.89	8.02	9.54	14.95	24.01	16.58	-0.05	0.905762	0.550941	1.09	0.0212488	0.0991974		Up	-1.14		X
ENSMUSG00000090038	Gm16573	13.3	13.24	13.78	12.15	7.61	19.37	14.71	9.87	13.53	4.02	2.91	4.44	-0.14	0.744845	0.501231	-1.72	0.00232726	0.0492461		Down	1.58		X
ENSMUSG00000058258	Idi1	6.37	6.08	3.6	3.87	34.15	7.67	6.52	4.6	3.2	13.19	23.92	23.35	0.95	0.413777	0.374859	2.06	0.00688552	0.0674009		Up	-1.11		X
ENSMUSG00000026691	Fmo3	41.04	15.86	21.61	3.25	0.23	2.82	18.59	20.61	17.15	0.78	0.03	0.18	-4.04	0.0512533	0.138686	-5.89	0.0173086	0.0917975		Down	1.85		X
ENSMUSG00000041798	Gck	13.29	17.44	17.88	7.82	16.19	22.88	14.49	13.15	9.18	4.76	3.87	6.56	-0.17	0.748771	0.502522	-1.27	0.0127779	0.0830128		Down	1.1		X
ENSMUSG00000041481	Serpina3g	7.65	5.2	16.52	4.98	3.62	4.22	9.05	10.43	13.89	27.55	29.33	17.53	-1.02	0.162682	0.235197	1.14	0.0202978	0.0973889		Up	-2.16		X
ENSMUSG00000048126	Col6a3	3.4	1.9	8.79	1.47	2.69	1.78	11.59	12.82	13.79	29.81	36.99	26.99	-0.97	0.257898	0.295451	1.28	0.00321041	0.054677		Up	-2.25		X
ENSMUSG00000030131	Mug2	22.39	14.58	13.96	29.87	28.74	5.46	13.85	10.36	10.79	1.99	2.13	3.02	0.02	0.985585	0.572444	-2.26	0.000822205	0.0381006		Down	2.28		X
ENSMUSG00000026956	Uap1l1	7.24	7.88	15.12	15.43	9.86	16.93	8.78	7.98	12.85	25.12	43.29	26.03	0.52	0.278493	0.306987	1.65	0.00804992	0.0708307		Up	-1.13		X
ENSMUSG00000037379	Spon2	9.44	9.26	11.21	9.48	19.65	13.42	8.86	9.19	9.46	34.05	38.25	36.28	0.45	0.273456	0.303998	1.97	3.39306e-05	0.0171594		Up	-1.52		X
ENSMUSG00000006360	Crip1	6.87	5.08	13.95	6.03	5.18	5.52	16.87	19.95	22.43	40.84	48.2	37.38	-0.49	0.367095	0.354461	1.09	0.0025034	0.0504385		Up	-1.58		X
ENSMUSG00000036446	Lum	4.67	1.92	10.4	3.13	4.27	2.78	14.24	12.26	13.6	47.48	63.26	51.64	-0.44	0.592968	0.446803	2	0.000714786	0.0373672		Up	-2.44		X
ENSMUSG00000029322	Plac8	10.09	5.97	14.69	8.73	8.7	10.31	21.43	21.97	19.82	50.55	49.42	44.27	-0.06	0.889775	0.546272	1.19	0.000143131	0.0248495		Up	-1.25		X
ENSMUSG00000023963	Cyp39a1	20.47	26.61	23.56	30.92	18.88	25.23	35.48	32.29	23.71	13.91	11.32	12.51	0.07	0.794746	0.517186	-1.26	0.00840503	0.0718601		Down	1.33		X
ENSMUSG00000059040	Eno1b	41.18	50.38	1.12	0.78	0.4	1.54	58.05	56.11	61.43	1.33	1.88	2.06	-3.93	0.144806	0.222258	-5	0.000860851	0.038606		Down	1.07		X
ENSMUSG00000095526	Gm10243	1.32	2.6	2.92	34.05	1.95	33.76	3.11	2.56	3.74	82.64	65.94	53.01	2.56	0.193176	0.25476	4.37	6.8175e-05	0.0209668		Up	-1.81		X
ENSMUSG00000094664	Rpl35a-ps6	1.32	2.6	2.92	34.05	1.95	33.76	3.11	2.56	3.74	82.64	65.94	53.01	2.56	0.193176	0.25476	4.37	6.8175e-05	0.0209668		Up	-1.81		X
ENSMUSG00000083424	Rpl35a-ps4	1.32	2.6	2.92	34.05	1.95	33.76	3.11	2.56	3.74	82.64	65.94	53.01	2.56	0.193176	0.25476	4.37	6.8175e-05	0.0209668		Up	-1.81		X
ENSMUSG00000081214	Rpl35a-ps2	1.32	2.6	2.92	34.05	1.95	33.76	3.11	2.56	3.74	82.64	65.94	53.01	2.56	0.193176	0.25476	4.37	6.8175e-05	0.0209668		Up	-1.81		X
ENSMUSG00000067575	Rpl35a-ps3	1.32	2.6	2.92	34.05	1.95	33.76	3.11	2.56	3.74	82.64	65.94	53.01	2.56	0.193176	0.25476	4.37	6.8175e-05	0.0209668		Up	-1.81		X
ENSMUSG00000094497	Gm8210	0.37	43.49	45.36	0	0.89	0	94.21	52.23	52.14	0	0.33	0.22	-5.51	0.111606	0.195837	-8.05	0.00210394	0.047784		Down	2.54		X
ENSMUSG00000083833	Gm13841	0.37	43.49	45.36	0	0.89	0	94.21	52.23	52.14	0	0.33	0.22	-5.51	0.111606	0.195837	-8.05	0.00210394	0.047784		Down	2.54		X
ENSMUSG00000029163	Emilin1	12.39	8.58	29.72	10.15	7.46	6.44	23.19	25.66	24.47	48.16	56.53	52.01	-0.89	0.227832	0.277117	1.09	0.000432821	0.0328387		Up	-1.98		X
ENSMUSG00000052684	Jun	44.47	17.15	12.13	52.54	47.36	48.92	3.9	3.8	6.7	27.61	27.61	19.02	1.23	0.156601	0.231226	2.37	0.00274741	0.0521833		Up	-1.14		X
ENSMUSG00000001506	Col1a1	1.98	0.84	9.4	2.2	3.27	2.35	18.92	19.07	25.97	66.89	112.47	55.18	0.01	0.99238	0.574394	1.82	0.0140083	0.0856052		Up	-1.81		X
ENSMUSG00000080058	Gm11175	26.91	26.17	23.57	38.1	32.66	38.81	13.83	16.09	15.7	44.01	59.27	48.42	0.51	0.00798643	0.0706427	1.72	0.00115131	0.0406287		Up	-1.21		X
ENSMUSG00000029661	Col1a2	8.78	4.22	23.96	4.16	5.47	4.2	32.78	33.32	43.21	85.17	125.09	70.06	-1.06	0.276694	0.305941	1.33	0.0170722	0.0913366		Up	-2.39		X
ENSMUSG00000052974	Cyp2f2	55.05	69.54	73.57	109.3	34.59	77.91	77.04	55.98	58.07	21.17	15.98	15.31	0.02	0.969269	0.568033	-1.86	0.000833246	0.0383294		Down	1.88		X
ENSMUSG00000069516	Lyz2	37.01	23.67	67.55	26.66	22.45	24.54	41.37	45.39	57.94	94.07	160.25	107.85	-0.67	0.264361	0.298906	1.3	0.0133633	0.0844558		Up	-1.97		X
ENSMUSG00000022546	Gpt	56.97	52.63	54.99	124.43	68.16	108.27	82.09	62.41	67.07	27.12	14.42	20.98	0.82	0.0856878	0.172925	-1.79	0.010561	0.077879		Down	2.61		X
ENSMUSG00000026839	Upp2	86.62	84.02	118.42	118.99	60.59	126.22	115.93	97.72	119.3	12.49	9.03	10.3	0.03	0.948854	0.562845	-3.38	8.68861e-05	0.0217567		Down	3.41		X
ENSMUSG00000084349	Rpl3-ps1	29.42	41.87	36.72	177.19	27.38	102.14	35.85	38.08	38.73	233.28	182.14	154.24	1.15	0.284749	0.310562	2.31	0.00432244	0.0587221		Up	-1.16		X
ENSMUSG00000058672	Tubb2a	92.06	96.3	80.4	110.95	136.22	85.01	71.2	67.48	82.17	159.73	177.32	200.45	0.28	0.285522	0.310933	1.28	0.000577725	0.0358131		Up	-1		X
ENSMUSG00000048087	Gm4737	172.78	160.09	158.18	208.46	137.78	218.69	207.78	181.35	183.19	107.44	82.22	96.93	0.17	0.49919	0.409175	-1	0.00370267	0.0566608		Down	1.17		X
ENSMUSG00000026043	Col3a1	50.49	25.93	132.11	28.78	32.08	30.51	164	158.7	199.69	375.67	564.51	324.5	-0.87	0.32878	0.33425	1.24	0.0217109	0.0999274		Up	-2.11		X
ENSMUSG00000054932	Afp	51.63	50.48	115.96	100.15	254.14	96.45	110.07	82.33	74.49	288.14	628.33	759.47	1.01	0.17224	0.242677	2.56	0.016495	0.0902851		Up	-1.55		X
ENSMUSG00000028011	Tdo2	320.53	280.45	280.66	432.15	220.78	388.25	322.82	261.76	256.75	108.33	114.14	100.07	0.18	0.604319	0.451693	-1.38	0.00136975	0.0426949		Down	1.56		X
ENSMUSG00000020051	Pah	479.19	542.45	505.35	579.57	526.01	491.38	684.07	614.53	569.78	311.41	269.06	334.1	0.06	0.507972	0.413279	-1.03	0.0011465	0.0406287		Down	1.09		X
ENSMUSG00000078798	Sult2a1	1038.17	1015.04	671.51	450.62	117.87	228.55	1059.12	1128.87	905.28	191.39	97.51	122.22	-1.95	0.058997	0.147214	-2.96	0.00510841	0.0621089		Down	1.01		X
ENSMUSG00000049103	Ccr2	0.23	0.16	0.26	0.89	1.04	1.5	0.77	0.57	0.62	4.72	6.47	4.05	1.96	0.00233023	0.0492461	2.76	0.000853807	0.0384704		Up	-0.8			X
ENSMUSG00000020577	Tspan13	0.41	0.36	1.23	0.93	2.36	1.3	1.16	1.4	1.42	3.25	6.66	5.42	1.17	0.133535	0.213401	1.81	0.0197655	0.0964879		Up	-0.64			X
ENSMUSG00000097461	Gm26735	0.61	0.12	1.45	1.05	1.5	1.44	1.28	1.3	1.51	4.61	6	5.09	1.18	0.283692	0.3099	1.86	0.000345327	0.030887		Up	-0.68			X
ENSMUSG00000066258	Trim12a	4.17	2.35	4.58	0.02	0.01	0.01	6.39	6.04	6.17	0	0	0	-5.01	0.00287422	0.0529784	-5.98	1.52181e-05	0.0146665		Down	0.97			X
ENSMUSG00000000732	Icosl	0.76	0.69	0.7	6.37	3.62	5.47	1.04	0.86	0.85	3.06	2.76	3.61	2.65	0.00686978	0.0674009	1.67	0.000376569	0.0319863	Up		0.98			X
ENSMUSG00000052562	Slc22a30	1.12	1.01	0.78	3.56	5.91	5.8	0.45	0.72	1.05	2.72	2.58	4.49	2.26	0.00267732	0.0520469	2.02	0.00775887	0.0698273	Up		0.24			X
ENSMUSG00000099216	Obox8	0.13	0.09	0.12	8.56	7.85	4.93	0.09	0.09	0.08	2.67	2.79	3.64	5.05	0.000911088	0.038609	4.06	0.000773028	0.0374572	Up		0.99			X
ENSMUSG00000026821	Ralgds	1.38	0.93	1.91	1.54	2.18	2.33	1.56	1.65	2.63	4.75	7.08	3.97	0.52	0.20084	0.259941	1.39	0.0141131	0.0858447		Up	-0.87			X
ENSMUSG00000031478	Nek3	0.95	0.65	1.07	6.34	6.79	2.76	0.81	1.57	0.98	3.46	2.82	3.95	2.37	0.0152048	0.0880643	1.56	0.0128207	0.0831367	Up		0.81			X
ENSMUSG00000029552	Tes	0.71	0.74	1.18	2.34	3.01	4.4	1.21	1.37	1.38	4.11	6.85	5.01	1.76	0.00671376	0.0671211	1.9	0.00831793	0.0716851		Up	-0.14			X
ENSMUSG00000076431	Sox4	0.89	0.53	1.75	1.94	2.7	2.94	1.86	1.76	2	5.32	6.34	4.33	1.3	0.0866513	0.173669	1.45	0.00679573	0.067253		Up	-0.15			X
ENSMUSG00000024399	Ltb	0.43	0.22	0.41	1.95	1.71	3.46	1.23	1.22	1.82	7.75	5.55	6.85	2.42	0.00380365	0.056993	2.17	0.00087045	0.038609		Up	0.25			X
ENSMUSG00000030659	Nucb2	1.43	0.63	2.26	1.64	1.36	1.85	2.22	2.62	2.61	5.41	5.32	5.43	0.3	0.605749	0.452183	1.09	0.00432887	0.0587221		Up	-0.79			X
ENSMUSG00000091898	Tnnc1	0.8	1.02	0.73	6.68	4.38	4.54	0.92	1.48	0.68	3.53	3.38	4.65	2.47	0.000846806	0.0384704	1.86	0.0124696	0.0824972	Up		0.61			X
ENSMUSG00000046997	Spsb4	0.6	0.88	0.74	3.19	5.71	3.49	0.81	0.39	1.11	3.65	7.06	5.93	2.3	0.00372344	0.0566608	2.74	0.00592179	0.0646877		Up	-0.44			X
ENSMUSG00000054764	Mtnr1a	1.45	1.03	0.92	7.38	5.19	4.35	1.21	1.15	1.22	3.67	3.18	4.03	2.21	0.0017398	0.0452349	1.52	0.0025277	0.0505386	Up		0.69			X
ENSMUSG00000043895	S1pr2	1.67	1.2	1.97	2.57	2.3	3.3	2.38	2.76	2.21	5.22	5.39	4.41	0.73	0.0454702	0.132796	1	0.0013689	0.0426949		Up	-0.27			X
ENSMUSG00000068758	Il3ra	1.38	1.3	2.74	2.04	1.63	2.56	2.18	2.39	2.92	5.12	7.13	4.98	0.25	0.553242	0.430803	1.16	0.00598019	0.0649612		Up	-0.91			X
ENSMUSG00000031906	Smpd3	0.29	0.37	0.29	5.44	4.62	7.21	0.47	0.43	0.4	6.85	5.37	4.75	3.79	0.000423712	0.0328062	3.42	0.000691592	0.0371596	Up	Up	0.37			X
ENSMUSG00000030641	Ddias	0.93	1.05	0.75	8.8	8.28	4.87	0.76	0.78	0.62	3.34	3.07	3.43	2.84	0.00288169	0.0530535	2.05	0.000288635	0.0296669	Up		0.79			X
ENSMUSG00000006218	Fam131c	1.74	2.17	1.26	4.54	2.58	3.06	2.03	2.22	1.63	4.61	5.3	5.62	0.93	0.0434125	0.130428	1.36	0.00156758	0.0439032		Up	-0.43			X
ENSMUSG00000106069	Gm6135	0.47	1.48	0.5	6.12	8.46	6.53	0.48	0.72	0.54	3.66	1.76	6.19	3.12	0.0164864	0.0902642	2.39	0.0340412	0.118788	Up		0.73			X
ENSMUSG00000025195	Dnmbp	2.76	2.18	2.59	4.84	4.53	6.82	1.85	2.04	1.85	2.68	2.8	2.16	1.06	0.0130686	0.083852	0.39	0.057728	0.145968	Up		0.67			X
ENSMUSG00000078612	1700024P16Rik	2.03	1.74	0.92	2.94	4.84	4.6	1.52	1.36	1.13	5.17	5.07	6.08	1.38	0.0301543	0.113358	1.95	0.000307519	0.0300922		Up	-0.57			X
ENSMUSG00000084350	Znf41-ps	1.49	1.02	1.57	3.16	5.34	5.05	1.22	1.67	1.21	4.94	6.2	4.74	1.65	0.00611719	0.0652038	1.88	0.000630349	0.0364254		Up	-0.23			X
ENSMUSG00000097124	A530020G20Rik	2.62	1.75	1.61	4.68	6.09	4.48	2.61	2.15	2.31	3.61	2.8	3.28	1.33	0.00879439	0.0731364	0.44	0.0317123	0.115464	Up		0.89			X
ENSMUSG00000030137	Tuba8	0.6	0.59	0.62	6.58	7.87	3.5	1.03	0.93	1.31	4.73	5.88	4.37	3.04	0.0126847	0.0829279	2.1	0.000344732	0.030887	Up		0.94			X
ENSMUSG00000039347	Atp6v0e2	1.19	1.4	1.13	6.48	6.24	3.87	2.13	1.32	1.39	4	3.71	5.16	2.04	0.00698944	0.0675921	1.37	0.00762143	0.069425	Up		0.67			X
ENSMUSG00000071713	Csf2rb	1.95	1.07	3.42	3.01	2.56	2.86	2.15	2.06	2.86	4.71	7.08	4.38	0.51	0.380435	0.360867	1.14	0.0148686	0.0876345		Up	-0.63			X
ENSMUSG00000019590	Cyb561	0.73	0.96	0.91	4.85	4.95	7.15	1.2	1.33	1.35	4.8	5.79	4.63	2.56	0.000747277	0.0374572	1.89	0.000467458	0.0334842	Up	Up	0.67			X
ENSMUSG00000061718	Ppp1r1b	4.46	4.11	3.93	0.82	1.02	1.39	5.27	6.26	4.58	2.91	2.53	1.99	-1.89	0.00800681	0.0706427	-1.09	0.0060185	0.0650434		Down	-0.8			X
ENSMUSG00000041268	Dmxl2	2.22	1.88	1.97	4.93	5.48	6.66	1.8	2.1	1.9	3.48	3.25	3.67	1.44	0.00180442	0.0457188	0.81	0.000654283	0.0368839	Up		0.63			X
ENSMUSG00000102752	Gm7694	1.83	2.33	1.85	6.49	4.97	4.82	1.99	1.65	1.72	4.73	4.48	3.51	1.39	0.00153372	0.0434892	1.19	0.00301086	0.0535149	Up		0.2			X
ENSMUSG00000019979	Apaf1	1.67	1.31	3.4	2.57	2.86	3.01	2.78	2.8	2.43	4.95	7.28	5.33	0.5	0.333475	0.336824	1.09	0.0139007	0.0853734		Up	-0.59			X
ENSMUSG00000029482	Aacs	1.73	1.92	2.38	4.37	5.44	7.8	1.88	1.7	2.33	2.86	4.4	4.24	1.47	0.0116568	0.0805082	0.91	0.022283	0.100829	Up		0.56			X
ENSMUSG00000003534	Ddr1	0.55	0.42	1.26	2.31	3.66	4.37	1.77	1.71	1.56	7.47	8.24	7.78	2.15	0.0175765	0.0921845	2.16	8.23364e-06	0.0132941		Up	-0.01			X
ENSMUSG00000025165	Sectm1a	1.81	1.54	1.82	2.85	4.76	3.56	2.16	3.09	2.02	6.21	5.29	6.04	1.04	0.0269404	0.108674	1.26	0.0120043	0.0812838		Up	-0.22			X
ENSMUSG00000045273	Cenph	2.17	2.38	2.03	5.83	6.17	3.97	2.47	2.3	2.37	3.73	3.4	4.41	1.22	0.0171795	0.0915146	0.66	0.0194037	0.095843	Up		0.56			X
ENSMUSG00000098470	C1rb	0.07	0.08	0.07	4.34	3.3	7.05	0.03	0.08	0.11	9.82	7.98	8.72	4.78	0.00404485	0.0578446	5.71	0.000269214	0.0294693		Up	-0.93			X
ENSMUSG00000031150	Ccdc120	1.36	1.47	1.74	3.12	5.47	6.45	1.64	1.78	1.6	6.28	5.43	5.64	1.6	0.0266137	0.108156	1.73	4.93394e-05	0.0197064		Up	-0.13			X
ENSMUSG00000032815	Fanca	2.72	1.88	2.28	5.53	6.15	4.28	3.03	2.86	2.13	3.26	3.99	3.88	1.18	0.00512626	0.0621547	0.47	0.0701271	0.158265	Up		0.71			X
ENSMUSG00000058748	Zfp958	2.51	2.71	2.05	4.67	6.34	5.22	2.32	2.37	2	4.48	3.31	4.02	1.12	0.0028618	0.0529728	0.79	0.00993001	0.0760932	Up		0.33			X
ENSMUSG00000044254	Pcsk9	1.53	2.11	1.12	1.3	13.02	3.02	1.25	1.29	0.84	3.32	7.44	5.81	1.23	0.320028	0.329434	2.14	0.0105899	0.0779152		Up	-0.91			X
ENSMUSG00000029381	Shroom3	2.18	2.36	2.01	5.76	4.32	3.53	2.13	2.24	1.61	5.3	5.19	5.77	1	0.0289071	0.111699	1.41	0.00562122	0.0638355		Up	-0.41			X
ENSMUSG00000003051	Elf3	0.62	0.9	0.57	3.99	6.46	4.31	1.32	1.18	1.08	7.96	7.9	6.2	2.65	0.000763255	0.0374572	2.52	0.000149239	0.0253644		Up	0.13			X
ENSMUSG00000066894	Vsig10	2.27	2.64	3.74	2.96	2.98	2.9	2.79	2.38	3.11	5.72	5.9	5.66	0.06	0.797306	0.517884	1.04	0.00914349	0.0740639		Up	-0.98			X
ENSMUSG00000056267	Cep70	2.86	2.66	2.39	6.83	5.86	5.29	1.9	2.11	1.49	3.59	3.77	4.52	1.15	0.00144877	0.0431231	1.08	0.00472952	0.0605922	Up		0.07			X
ENSMUSG00000004098	Col5a3	1.93	1.56	2.21	5.61	5.68	5.72	1.61	1.42	2.27	4.83	6.58	4.83	1.54	0.00783524	0.0699906	1.57	0.00359043	0.0562394	Up	Up	-0.03			X
ENSMUSG00000030528	Blm	2.49	2.37	2.85	7.06	5.91	6.11	2.57	2.72	2.21	3.33	2.38	4.32	1.27	0.000305916	0.0300263	0.37	0.260586	0.297082	Up		0.9			X
ENSMUSG00000018569	Cldn7	0.2	0.43	0.26	2.28	6.34	2.47	0.96	1.35	0.89	9.88	6.37	13.02	3.14	0.00893508	0.0736525	3.04	0.00238245	0.0497634		Up	0.1			X
ENSMUSG00000002808	Epdr1	1.22	1.09	1.43	6.83	5.7	6.63	1.69	1.38	2.09	4.53	6.19	5.67	2.27	0.000109643	0.0239015	1.62	0.00180904	0.0457459	Up	Up	0.65			X
ENSMUSG00000034317	Trim59	2.15	1.5	2.43	6.65	7.81	3.81	2.35	2.19	1.93	4.22	3.76	5.76	1.51	0.0202037	0.0971874	1.03	0.016632	0.0905396	Up		0.48			X
ENSMUSG00000029096	Htra3	0.32	0.1	0.39	5.12	6.29	6.18	1.32	1.56	2.04	5.37	9.72	6.25	4.1	0.00687706	0.0674009	2.03	0.00417844	0.0581634	Up	Up	2.07			X
ENSMUSG00000042622	Maff	1.14	1.18	3.03	5.81	2.01	6.03	1.02	1.51	2.56	5.66	9.53	5.36	1.31	0.121802	0.204278	1.99	0.013731	0.0851903		Up	-0.68			X
ENSMUSG00000061897	Gm14292	0.67	0.28	0.33	5.47	7.59	5.24	0.14	0.19	0.63	8.93	9.32	6.16	3.61	0.00192643	0.0465106	4.45	0.00627736	0.0657681	Up	Up	-0.84			X
ENSMUSG00000029602	Rasal1	0.15	0.13	0.51	4.86	6.43	9.63	0.35	0.26	0.95	5.98	9.77	6.14	4.38	0.0024266	0.0499584	3.7	0.00657529	0.0668211	Up	Up	0.68			X
ENSMUSG00000078963	Hsbp1l1	1.65	2	1.33	8.3	4.03	5.26	2.41	2.44	1.9	5.94	4.99	4.94	1.72	0.014251	0.0861302	1.2	0.00141091	0.0431231	Up	Up	0.52			X
ENSMUSG00000075266	Cenpw	2.53	2.54	2.44	6.69	5.94	4.53	3.18	2.87	2.63	3.83	3.84	4.28	1.14	0.0188682	0.0945521	0.45	0.0113519	0.0795988	Up		0.69			X
ENSMUSG00000051225	Fam83a	0.18	0.43	0.65	7.71	5.86	7.69	0.21	0.11	0.5	5.37	10.85	5.84	3.89	0.00694079	0.0674621	4.38	0.00193375	0.0465312	Up	Up	-0.49			X
ENSMUSG00000002083	Bbc3	0.92	0.71	1.44	4.65	7.38	6.57	1.99	1.84	1.99	6.77	6.94	4.95	2.51	0.00241106	0.0498753	1.62	0.00662877	0.0668976	Up	Up	0.89			X
ENSMUSG00000021391	Cenpp	2.89	2.32	2.92	7.59	6.83	5.08	2.99	2.05	1.95	3.62	3.57	4.44	1.22	0.00661185	0.0668699	0.73	0.0402209	0.126937	Up		0.49			X
ENSMUSG00000004113	Cacna1b	0.52	0.63	0.79	4.82	6.38	9	1.15	0.64	0.62	6.61	8.28	6.92	3.16	0.00126466	0.0415539	3.07	0.00312594	0.0541831	Up	Up	0.09			X
ENSMUSG00000021365	Nedd9	2	1.53	3.28	3.65	4.2	5.78	2.3	2.25	2.27	5.55	7.79	6.09	1.01	0.0606666	0.148758	1.46	0.00940578	0.0746453		Up	-0.45			X
ENSMUSG00000022178	Ajuba	2.1	2	2.28	2.08	4.9	4.49	3.36	3	2.65	7.13	6.45	6.4	0.73	0.193434	0.254982	1.13	0.001867	0.0461502		Up	-0.4			X
ENSMUSG00000025757	Hspa4l	3	2.11	2.5	6.04	5.49	6.7	2.91	2.55	2.42	3.85	4.83	4.47	1.24	0.00374439	0.0567525	0.72	0.00464188	0.0602657	Up		0.52			X
ENSMUSG00000049086	Bmyc	1.21	1.9	2.3	4	4.15	3.52	2.05	2.82	2.26	7.86	6.89	8.68	1.11	0.0423485	0.129243	1.68	0.000759196	0.0374572		Up	-0.57			X
ENSMUSG00000052397	Ezr	1.3	0.91	2.52	2.93	3.37	3.02	3.34	3.15	3.19	8.77	7.14	8.02	1.05	0.118647	0.201661	1.28	0.00242737	0.0499584		Up	-0.23			X
ENSMUSG00000000028	Cdc45	2.42	2.85	2.59	8.19	6.57	5.64	2.96	3.19	2.58	3.24	4.13	3.77	1.33	0.00595791	0.0648224	0.34	0.0626823	0.150587	Up		0.99			X
ENSMUSG00000099871	Gm21742	9.28	7.44	10.06	0	0	0	7.63	3.94	9.93	0	0	0	-6.48	0.000392974	0.032208	-6.09	0.00408299	0.0579807	Down	Down	-0.39			X
ENSMUSG00000004085	Zak	2.05	2.08	1.99	6.89	7.2	7.17	2.03	1.97	2.15	5.02	4.86	4.93	1.75	3.82516e-07	0.00564132	1.23	0.000205264	0.0277706	Up		0.52			X
ENSMUSG00000029471	Camkk2	5.26	5.39	4.86	2.35	2.74	2.28	4.82	4.38	5.32	3.76	3.72	3.69	-1.05	0.00111392	0.040484	-0.37	0.0429151	0.129893	Down		-0.68			X
ENSMUSG00000022385	Gtse1	1.26	1.61	1.8	8.4	11.79	4.48	2	1.94	1.46	4.57	3.79	5.96	2.24	0.0212612	0.0992131	1.35	0.00553159	0.0635661	Up		0.89			X
ENSMUSG00000039131	Gipc2	1.26	0.96	0.99	3.08	10.07	6.92	1.7	1.27	0.99	6.88	7.52	7.44	2.39	0.0346422	0.11965	2.41	0.00598877	0.0649612		Up	-0.02			X
ENSMUSG00000069899	Gm12166	2.19	3.4	3.78	4.21	3.1	5.12	2.14	3.2	3.23	6.88	5.34	6.59	0.4	0.26434	0.298893	1.12	0.011859	0.0810122		Up	-0.72			X
ENSMUSG00000047040	Prr15l	0.22	0.38	0.54	1.8	9.12	5.75	0.73	1	0.89	9.58	7.79	11.38	3.34	0.024873	0.105573	3.31	0.000117791	0.0242274		Up	0.03			X
ENSMUSG00000022505	Emp2	1.29	1.04	1.7	7.29	5.01	6.14	2.24	2.83	1.84	6.1	6.93	7.09	2.12	0.00118775	0.0407094	1.52	0.00635878	0.0660676	Up	Up	0.6			X
ENSMUSG00000030587	2200002D01Rik	0.38	0.49	0.57	5.14	4.65	6.52	0.65	0.84	0.94	9.44	10.6	9.33	3.25	8.28951e-05	0.0217567	3.45	0.000381354	0.0319863	Up	Up	-0.2			X
ENSMUSG00000042485	Mustn1	1.16	0.56	2.13	2.08	1.46	2	3.07	3.1	3.99	10.82	9.08	10.25	0.65	0.329132	0.334475	1.55	0.00100896	0.0393788		Up	-0.9			X
ENSMUSG00000025758	Plk4	2.55	2.13	2.32	6.65	7.63	5.04	2.89	2.9	2.49	5.14	4.61	5.4	1.41	0.00720308	0.068156	0.85	0.00092232	0.038609	Up		0.56			X
ENSMUSG00000024816	Frmd8	2.61	2.04	2.9	5.84	5	5.09	2.87	3.5	3.08	5.41	6.05	5.47	1.06	0.00800325	0.0706427	0.82	0.00214069	0.047784	Up		0.24			X
ENSMUSG00000036672	Cenpt	2.25	1.94	3.26	7.01	5.62	4.86	2.84	2.69	2.64	5.53	5.75	5.59	1.22	0.0125458	0.0826831	1.02	7.1e-05	0.0210102	Up	Up	0.2			X
ENSMUSG00000014329	Bicc1	0.87	0.61	1.46	4.5	6.68	5.43	1.73	1.74	1.74	8.07	8.67	8.57	2.44	0.00766568	0.069554	2.22	0.000186555	0.0264368	Up	Up	0.22			X
ENSMUSG00000049950	Rpp38	2.49	3.16	2.95	4.66	6.47	4.92	2.65	2.62	2.98	5.77	5.65	5.92	0.87	0.0103711	0.0773095	1.05	0.00129192	0.0418024		Up	-0.18			X
ENSMUSG00000037031	Tspan15	1.91	1.51	4.43	4.4	4.3	4.87	2.72	3.01	3.53	5.24	8.4	6.37	0.92	0.179401	0.247172	1.07	0.0158529	0.0890932		Up	-0.15			X
ENSMUSG00000034591	Slc41a2	0.7	0.94	0.95	8.49	9.81	8.79	0.59	0.53	0.89	5.4	8.92	4.94	3.25	0.000238418	0.0290717	3.06	0.00101692	0.039422	Up	Up	0.19			X
ENSMUSG00000040618	Pck2	1.61	1.51	1.84	8.39	6.96	6.39	1.72	2.2	2.45	5.46	6.03	6.51	2.06	0.00025128	0.0290717	1.47	0.00300225	0.0535098	Up	Up	0.59			X
ENSMUSG00000042842	Serpinb6b	0.82	0.51	1.22	3.83	3.1	8.45	1.02	1.41	1.81	10.12	10.18	8.68	2.39	0.0134628	0.0846425	2.72	0.00342075	0.0557894	Up	Up	-0.33			X
ENSMUSG00000025287	Acot9	2.12	1.45	3.3	3.75	4.32	4.41	3.02	2.91	3.51	6.77	8.79	6.81	0.9	0.103745	0.189141	1.21	0.00215976	0.047927		Up	-0.31			X
ENSMUSG00000054277	Arfgap3	2.33	1.87	2.97	5.58	4.09	5.48	2.71	2.98	3.11	6.21	7.81	6.25	1.06	0.0121703	0.0817055	1.17	0.00223661	0.0485707	Up	Up	-0.11			X
ENSMUSG00000005836	Gata6	2.21	2.28	3.1	4.92	4.82	6.03	3.54	3.95	3.39	6.14	5.73	5.4	1.04	0.00683363	0.0673624	0.65	0.0016185	0.0442226	Up		0.39			X
ENSMUSG00000078480	Mrpl48-ps	0.4	0.48	0.58	7.3	6.7	5.61	0.17	0.41	0.31	9.94	10.11	9.55	3.5	3.79652e-05	0.0185232	4.7	0.0030667	0.0540263	Up	Up	-1.2			X
ENSMUSG00000021594	Srd5a1	2.58	2.35	2.35	7.87	8.02	6.42	2.33	2.66	2.59	5.03	4.4	5.05	1.57	0.00127412	0.0415539	0.91	0.000479534	0.0337278	Up		0.66			X
ENSMUSG00000025742	Prps2	2.9	2.93	2.77	6.25	6.77	5.74	2.65	3.07	3.04	5.07	5.42	5.05	1.1	0.00157182	0.0439839	0.81	0.00186133	0.0461502	Up		0.29			X
ENSMUSG00000030208	Emp1	0.39	0.1	0.93	0.81	0.92	1.21	2.74	3	3.86	10.69	16.6	10.92	1.2	0.218106	0.271191	1.94	0.00230952	0.0490975		Up	-0.74			X
ENSMUSG00000051316	Taf7	5.82	5.96	5.02	2.16	2.64	2.49	5.64	6.12	5.62	4.53	2.96	3.23	-1.17	0.000490017	0.033848	-0.7	0.0550744	0.142902	Down		-0.47			X
ENSMUSG00000038379	Ttk	2.49	1.86	2.25	9.3	11.65	6.45	2.12	2.14	1.75	4.25	3.46	4.53	1.97	0.00625105	0.0656471	0.99	0.00298652	0.0534723	Up		0.98			X
ENSMUSG00000028175	Depdc1a	3.17	2.4	2.76	8.26	10.85	5.53	2.88	2.4	2	4.13	3.65	4.42	1.49	0.0214437	0.0995353	0.73	0.0203997	0.0975492	Up		0.76			X
ENSMUSG00000101532	Zbed4-ps1	14.05	9.31	4.3	1.56	0.61	0.6	7.22	8.91	4.76	0.43	0.46	0.25	-3.16	0.00865798	0.0724311	-3.86	0.000412379	0.032748	Down	Down	0.7			X
ENSMUSG00000052560	Cpne8	1.49	1.38	2.38	5.54	5.53	8.93	1.26	1.62	2.1	7.72	7.7	7.06	1.87	0.00451361	0.0596437	2.14	0.00676315	0.0672388	Up	Up	-0.27			X
ENSMUSG00000032068	Plet1	0.11	0.21	0.32	3.6	5.54	8.24	0.35	0.41	0.15	11.52	11.6	10.92	4.21	0.000781807	0.0374572	4.89	0.00395578	0.0575925	Up	Up	-0.68			X
ENSMUSG00000038079	Tmem237	2.57	2.49	2.47	5.69	5.79	5.69	2.96	3.31	2.27	6.01	7.18	6.69	1.16	1.25165e-05	0.0146665	1.2	0.00708221	0.067888	Up	Up	-0.04			X
ENSMUSG00000053113	Socs3	2.01	1.26	1.53	2.93	3.19	6.82	2.39	2.13	2.47	9.83	11.08	7.59	1.29	0.0571202	0.145303	1.97	0.00269453	0.0521078		Up	-0.68			X
ENSMUSG00000002980	Bcam	1.62	2	2.11	3.72	3.88	3.2	3.87	3.96	3.85	8	7.87	9.24	0.88	0.0039389	0.0575925	1.08	0.00368012	0.0565691		Up	-0.2			X
ENSMUSG00000022408	Fam83f	7.49	7.1	4.03	1.4	2.86	1.59	5.9	6.53	5.81	5	2.49	3.2	-1.64	0.0167548	0.0907725	-0.81	0.100778	0.186731	Down		-0.83			X
ENSMUSG00000086437	Gm13021	2.92	2.01	1.84	7.53	7.7	5.28	1.4	1.74	1.34	6.2	6.42	9.04	1.56	0.00410945	0.0579866	2.19	0.000961989	0.038609	Up	Up	-0.63			X
ENSMUSG00000074377	Sult2a4	0.37	0.48	0.39	21.26	4.26	6.55	0.41	0.47	0.54	7.16	6.84	4.79	4.06	0.0255878	0.106507	3.46	0.000424066	0.0328062		Up	0.6			X
ENSMUSG00000028633	Ctps	2.64	2.7	2.7	3.32	7.22	4.14	2.92	4	3.41	6.09	7.44	7.28	0.77	0.142932	0.22081	1	0.00438842	0.0590331		Up	-0.23			X
ENSMUSG00000056133	Gm9992	4.84	4.82	6.03	2.62	1.99	2.81	4.95	5.1	7.1	4.11	6.65	2.92	-1.06	0.00559149	0.0637694	-0.38	0.387455	0.363988	Down		-0.68			X
ENSMUSG00000031934	Panx1	1.24	1.89	2.55	5.78	4.19	4.32	4.11	3.19	2.93	7.85	8.37	7.65	1.33	0.0259997	0.107118	1.21	0.00964365	0.0752022		Up	0.12			X
ENSMUSG00000027859	Ngf	1.35	0.45	3.44	2.11	2.34	2.52	3.59	3.81	4.11	10.68	10.65	9.7	0.77	0.42341	0.375141	1.41	5.10905e-05	0.0197064		Up	-0.64			X
ENSMUSG00000045328	Cenpe	2.54	2.24	3.48	7.31	7.73	4.8	3.14	3.1	3.03	6.09	4.7	6.72	1.23	0.0125797	0.0827004	0.88	0.0272519	0.109116	Up		0.35			X
ENSMUSG00000015085	Entpd2	2.36	2.13	2.57	3.95	4.3	7.2	2.33	2.69	2.39	7.55	9.66	7.96	1.05	0.0494485	0.137087	1.72	0.000573554	0.0358131		Up	-0.67			X
ENSMUSG00000078899	Gm4631	6.12	5.91	5.36	2.26	2.46	2.83	7.38	7.19	6.7	3.27	3.07	3.01	-1.18	0.000985918	0.038919	-1.16	3.37325e-05	0.0171594	Down	Down	-0.02			X
ENSMUSG00000108435	RP23-60P18.10	6.15	6.79	5.34	2.6	1.98	2.54	7.39	7.83	6.15	3.4	2.5	2.98	-1.33	0.00122613	0.0410937	-1.24	0.00175389	0.0453137	Down	Down	-0.09			X
ENSMUSG00000048756	Foxo3	4.14	2.84	3.59	7.74	7.45	9.87	2.71	2.72	2.86	3.78	3.84	4.27	1.23	0.00397365	0.057593	0.5	0.00453653	0.059769	Up		0.73			X
ENSMUSG00000022476	Polr3h	2.97	2.93	3.03	7.37	3.23	5.67	2.95	3.46	2.71	9.03	6.1	6.48	0.77	0.15507	0.230014	1.2	0.00769592	0.0695931		Up	-0.43			X
ENSMUSG00000030924	2610020H08Rik	3.83	3.17	2.82	6.92	6.74	7.51	3.47	4	2.56	4.19	5.63	5.48	1.09	0.00679623	0.067253	0.61	0.0618277	0.149902	Up		0.48			X
ENSMUSG00000032300	1700017B05Rik	2.06	2.73	3.07	5.68	5.47	6.66	2.64	2.82	2.92	5.93	10.06	7.21	1.16	0.00803775	0.0707815	1.4	0.0206387	0.098024	Up	Up	-0.24			X
ENSMUSG00000027635	Dsn1	3.88	3.55	3.04	8.67	10.04	7.44	3.07	3.42	2.37	4.1	3.94	3.97	1.29	0.00148088	0.0431231	0.44	0.0985104	0.184337	Up		0.85			X
ENSMUSG00000029822	Osbpl3	0.47	0.22	0.61	7.31	5.6	12.43	0.44	0.51	0.54	9.61	10.58	9.33	4	0.00112605	0.0406287	4.06	3.48833e-06	0.0123034	Up	Up	-0.06			X
ENSMUSG00000106705	Gm2602	5.65	9.01	4.72	1.69	3.1	2.13	8.74	8.47	5.24	3.67	1.95	3.92	-1.43	0.0178101	0.0924578	-1.23	0.0371484	0.122624	Down		-0.2			X
ENSMUSG00000072949	Acot1	1.04	0.91	3.11	6.95	3.71	6.86	1.99	2.3	3.25	5.52	11.95	11.23	1.89	0.0498287	0.137312	1.84	0.0178194	0.0924578		Up	0.05			X
ENSMUSG00000060427	Zfp868	3.63	3.4	2.8	3.26	7.07	7.83	2.74	3.25	2.83	6.92	7.57	7.52	0.78	0.177867	0.246151	1.29	0.000450491	0.0331817		Up	-0.51			X
ENSMUSG00000038305	Spats2l	2.27	1.65	3.34	5.34	8.03	3.77	2.77	3.51	2.78	10.16	8.27	6.97	1.19	0.0466854	0.134389	1.45	0.00241769	0.0498863		Up	-0.26			X
ENSMUSG00000072980	Oip5	3.63	3.02	3.04	9.36	7.68	7.23	3.72	3.38	3.17	5.5	4.26	5.06	1.29	0.00103866	0.039693	0.51	0.0215385	0.0996737	Up		0.78			X
ENSMUSG00000018143	Mafk	2.83	2.76	3.12	5.33	4.91	7.72	3.2	3.12	4.17	7.72	7.96	6.23	0.99	0.0305794	0.113982	1.05	0.00391307	0.0574434		Up	-0.06			X
ENSMUSG00000030852	Tacc2	3.11	2.51	3.31	6.79	6.86	9.37	3.61	3.42	3.66	5.88	4.99	5.6	1.33	0.00276119	0.052204	0.61	0.00577784	0.0642621	Up		0.72			X
ENSMUSG00000030177	Ccdc77	4.13	3.27	3.19	8.45	9.47	6.39	3.84	3.89	3.25	4.37	4.3	4.62	1.17	0.00636976	0.0660969	0.27	0.0639602	0.151933	Up		0.9			X
ENSMUSG00000054855	Rnd1	2.15	2.02	1.69	10.68	8.14	8.31	2.94	2.76	2.21	7.09	6.62	4.64	2.15	0.000235147	0.0290717	1.17	0.00944895	0.074725	Up	Up	0.98			X
ENSMUSG00000015647	Lama5	1.22	1.61	2.43	3.15	3.37	2.77	3.81	4.36	3.42	11.16	10.89	11.49	0.83	0.0821648	0.169469	1.52	0.00294899	0.0532303		Up	-0.69			X
ENSMUSG00000012443	Kif11	4.3	2.8	3.51	8.15	12.59	6.8	3.27	3.13	2.45	4.11	3.78	4.9	1.32	0.0179594	0.0926876	0.52	0.0358303	0.121197	Up		0.8			X
ENSMUSG00000035413	Tmem98	2.05	2.51	3.58	7.33	5.23	5.24	3.56	4.29	3.8	7.55	8.35	6.83	1.12	0.0193818	0.095843	0.95	0.00113256	0.0406287	Up		0.17			X
ENSMUSG00000039457	Ppl	0.84	0.86	0.84	8.23	15.69	15.5	0.95	0.58	0.66	5.02	5.29	6.16	3.75	0.00650095	0.0665933	2.77	0.00123135	0.0410937	Up	Up	0.98			X
ENSMUSG00000017734	Dbndd2	1.55	1.19	4.4	6.14	5.21	3.05	3.55	3.8	1.81	7.82	12.25	9.94	1.15	0.161876	0.234608	1.72	0.0175757	0.0921845		Up	-0.57			X
ENSMUSG00000096770	Amy2a4	9.41	7.49	2.97	0.11	0.01	0	19.05	18.12	3.67	0.01	0	0.05	-5.52	0.00142095	0.0431231	-6.53	0.0105423	0.0778501	Down	Down	1.01			X
ENSMUSG00000096569	Amy2a2	9.41	7.49	2.97	0.11	0.01	0	19.05	18.12	3.67	0.01	0	0.05	-5.52	0.00142095	0.0431231	-6.53	0.0105423	0.0778501	Down	Down	1.01			X
ENSMUSG00000093931	Amy2a3	9.41	7.49	2.97	0.11	0.01	0	19.05	18.12	3.67	0.01	0	0.05	-5.52	0.00142095	0.0431231	-6.53	0.0105423	0.0778501	Down	Down	1.01			X
ENSMUSG00000000385	Tmprss2	2.13	2.27	2.4	9.97	9.05	10.42	1.94	2.35	2.18	5.99	5.95	6.4	2.07	1.64916e-05	0.0146665	1.46	0.0007174	0.0373672	Up	Up	0.61			X
ENSMUSG00000025780	Itih5	2.89	2.11	1.78	7.77	12.61	9.32	2.22	2.12	2.01	6.26	5.38	6.7	2.08	0.00178544	0.0454697	1.48	0.00112778	0.0406287	Up	Up	0.6			X
ENSMUSG00000022863	Btg3	2.37	2.68	2.56	8.93	6.69	7.21	1.98	4.13	5.57	3.99	6.54	8.74	1.54	0.00247743	0.0502838	0.76	0.238117	0.283194	Up		0.78			X
ENSMUSG00000035385	Ccl2	0.59	0.21	1	3.46	3.91	6.11	1.18	0.98	0.97	20.44	13.45	9.19	2.85	0.0194332	0.0958951	3.59	0.00578357	0.0642682		Up	-0.74			X
ENSMUSG00000022856	Tmem41a	2.5	2.88	2.71	8.05	6.54	9.89	2.79	3.26	2.91	5.28	7.65	7.15	1.54	0.00692914	0.0674621	1.12	0.01122	0.0792358	Up	Up	0.42			X
ENSMUSG00000056708	Ier5	2.27	2.44	3.11	3.21	5.93	4.42	4.56	4.34	3.9	7.98	10.73	9	0.74	0.0778613	0.165485	1.09	0.00411772	0.0579866		Up	-0.35			X
ENSMUSG00000023393	Slc17a9	3.77	3.16	2.68	8.36	8.03	7.92	2.82	3.47	3.44	5.29	6.61	6.47	1.33	0.00913929	0.0740639	0.9	0.00295959	0.0532727	Up		0.43			X
ENSMUSG00000030111	A2m	1.39	0.74	1.49	5.7	8.66	13.33	0.97	0.42	1.93	5.31	16.04	6.33	2.81	0.00390332	0.057372	2.99	0.0170443	0.0913103	Up	Up	-0.18			X
ENSMUSG00000012519	Mlkl	2.3	1.88	3.03	6.25	6.36	5.01	3.35	3.6	3.39	11.89	7.21	8.09	1.27	0.00885448	0.0733528	1.34	0.0231845	0.102567	Up		-0.07			X
ENSMUSG00000028068	Iqgap3	3.14	2.4	2.74	11.24	12.92	7.05	2.54	2.51	2.17	4.82	4.43	6.41	1.84	0.0105223	0.0778436	1.07	0.0108734	0.0785948	Up	Up	0.77			X
ENSMUSG00000015451	C4a	2.43	4.35	2.73	11.82	7.48	7.72	2.76	2.29	3.99	4.13	7.05	5.96	1.49	0.0109381	0.0786082	0.9	0.0472116	0.134889	Up		0.59			X
ENSMUSG00000041773	Enc1	3.64	2.78	3.5	5.65	4.91	8.71	2.4	3.04	3.34	8.63	9.6	6.53	0.9	0.0478602	0.135513	1.46	0.00267226	0.0520463		Up	-0.56			X
ENSMUSG00000098090	2700099C18Rik	3.52	2.14	3.55	11.46	9.52	7.28	2.95	3	2.54	6.27	3.95	6.57	1.6	0.00669558	0.0669998	0.93	0.045297	0.132534	Up		0.67			X
ENSMUSG00000032280	Tle3	3.71	2.49	4.18	6.44	5.93	6.06	3.38	2.99	3.23	9.23	8.98	6.21	0.84	0.058224	0.146507	1.3	0.0139429	0.0855167		Up	-0.46			X
ENSMUSG00000025856	Pdgfa	1.98	1.91	2.1	3	7.19	4.8	2.9	3.08	3.08	9.88	10.62	12.42	1.2	0.0768216	0.164341	1.82	0.00145373	0.0431231		Up	-0.62			X
ENSMUSG00000036611	Eepd1	4.62	3.76	3.74	6.42	4.23	4.13	3.08	3.53	4.41	7.15	8.97	9.48	0.26	0.339221	0.339917	1.2	0.00368219	0.0565691		Up	-0.94			X
ENSMUSG00000041219	Arhgap11a	4.52	2.69	3.23	7.87	14.48	8.29	2.88	2.74	2.32	4.84	4.25	5.45	1.5	0.0148403	0.0876095	0.85	0.00353744	0.0560932	Up		0.65			X
ENSMUSG00000035226	Rims4	0.14	0.1	0.2	6.22	15.52	6.29	0.18	0.24	0.24	9.16	12.74	12.8	5.14	0.00295669	0.0532689	5.18	5.49598e-05	0.0198964	Up	Up	-0.04			X
ENSMUSG00000030929	Eri2	4.47	3.62	3.47	8.18	10.22	9.21	3.19	3.3	3.31	4.96	4.64	5.81	1.24	0.00114422	0.0406287	0.63	0.0191013	0.0951234	Up		0.61			X
ENSMUSG00000022364	Tbc1d31	3.59	3.12	2.84	10.69	10.32	6.99	3.35	3.61	2.72	5.17	5.23	6.81	1.5	0.00671877	0.0671298	0.81	0.00981712	0.0758228	Up		0.69			X
ENSMUSG00000015027	Galns	2.55	2.66	2.92	7.57	8.28	6.92	3.34	3.18	3.02	7.53	8.7	7.78	1.45	0.00015461	0.0256931	1.3	0.000173706	0.0259385	Up	Up	0.15			X
ENSMUSG00000020773	Trim47	2.43	1.23	4.86	4.1	3.56	5.29	3.35	3.85	4.42	8.71	13.22	9.65	0.77	0.293036	0.314849	1.41	0.00484717	0.0612144		Up	-0.64			X
ENSMUSG00000025225	Nfkb2	2.77	2.83	3.93	5.58	4.83	6.07	3.85	4.11	3.72	8.08	10.68	8.55	0.78	0.0202203	0.0972423	1.2	0.00566727	0.0639206		Up	-0.42			X
ENSMUSG00000033031	C330027C09Rik	3.85	2.81	3.27	10.25	10.6	6.41	3.95	3.64	3.17	5.46	5.41	6.71	1.41	0.0118143	0.0809477	0.69	0.00695914	0.0674647	Up		0.72			X
ENSMUSG00000045934	Mtmr11	1.3	1.43	1.76	3.75	8.99	8.2	1.4	2.18	1.66	9.42	14.51	11.13	2.06	0.0260709	0.107219	2.67	0.000446044	0.0330691		Up	-0.61			X
ENSMUSG00000029763	Exoc4	3.33	2.73	2.77	8.02	13.71	9.36	2.47	2.4	2.13	6.34	6.41	6.13	1.75	0.00888557	0.0734596	1.4	0.0009234	0.038609	Up	Up	0.35			X
ENSMUSG00000054484	Tmem62	3.24	2.82	3.02	9.83	8.24	9.53	3.44	3.27	3.72	5.58	7.56	5.99	1.57	0.000152243	0.0255271	0.85	0.0131633	0.0840891	Up		0.72			X
ENSMUSG00000001763	Tspan33	6.64	6.79	8.17	3.62	2.62	3.06	6.88	7.19	7.71	4.48	5.1	4.07	-1.2	0.0025318	0.0505499	-0.67	0.00777436	0.0698331	Down		-0.53			X
ENSMUSG00000005087	Cd44	3.45	1.5	5.96	4.09	4.02	4.68	3.97	4.66	4.62	9.9	11.11	8.53	0.42	0.530617	0.421535	1.13	0.00177189	0.0454209		Up	-0.71			X
ENSMUSG00000061825	Ces2c	0.75	0.75	0.55	10.74	15.7	12.02	1.01	1.27	1.09	7.71	6.98	8.94	4.04	5.7301e-05	0.0198964	2.7	4.33585e-05	0.0187928	Up	Up	1.34			X
ENSMUSG00000043079	Synpo	0.92	0.96	1.78	5.39	10.58	6.13	2.27	1.97	2.53	10.14	12.45	12.51	2.5	0.00368665	0.0565699	2.32	7.87239e-05	0.0214009	Up	Up	0.18			X
ENSMUSG00000034427	Myo15b	0.8	1.15	0.87	14.62	8.89	14.17	0.61	0.82	0.86	7.6	8.95	8.39	3.59	0.000522713	0.0341366	3.29	0.000247237	0.0290717	Up	Up	0.3			X
ENSMUSG00000034795	Ccdc122	3.97	4.19	3	5.61	7.59	5.73	3.15	3.71	4.33	8.47	8.8	9.3	0.75	0.0204853	0.0977239	1.24	0.00675436	0.0672388		Up	-0.49			X
ENSMUSG00000019874	Fabp7	1.89	1.06	4.68	3.35	2.9	2.82	4.53	5.01	5.21	10.32	14.41	11.98	0.48	0.501821	0.410353	1.29	0.00491359	0.0614178		Up	-0.81			X
ENSMUSG00000040084	Bub1b	4.45	3.04	3.88	10.33	11.72	7.75	3.93	3.72	3.33	5.74	4.36	6.93	1.36	0.00452528	0.0596939	0.6	0.0747241	0.162327	Up		0.76			X
ENSMUSG00000096215	Smim22	4.24	5.15	3.96	5.88	5.1	8.59	3.44	4.85	3.72	8.2	8.62	9.11	0.52	0.130195	0.210467	1.11	0.0117742	0.0808101		Up	-0.59			X
ENSMUSG00000003849	Nqo1	4.56	4.13	3.54	8.36	8.71	8.44	3.48	4.02	3.71	7.78	4.41	9.95	1.05	0.00817023	0.0712498	0.89	0.117712	0.20096	Up		0.16			X
ENSMUSG00000026516	Nvl	4.19	3.55	3.77	7.3	8.82	8.37	3.7	5.39	3.38	7.26	8.05	7.87	1.07	0.000607015	0.036343	0.91	0.0404997	0.127245	Up		0.16			X
ENSMUSG00000050071	Bex1	2.27	2.43	4.67	4.28	8.62	4.72	3.43	2.89	3.32	8.27	15.1	12.11	0.9	0.115965	0.199442	1.81	0.0132421	0.0842923		Up	-0.91			X
ENSMUSG00000037544	Dlgap5	3.6	2.72	3.17	12.42	13.04	8.69	3.03	3.27	2.91	6.65	6.06	7.44	1.8	0.00236057	0.0495629	1.1	0.0011374	0.0406287	Up	Up	0.7			X
ENSMUSG00000040511	Pvr	3.43	3.06	4.71	8.06	7.01	8.4	2.82	3.02	3.44	7.77	13.02	8.36	1.07	0.0160084	0.0893055	1.59	0.0127685	0.0830128	Up	Up	-0.52			X
ENSMUSG00000028480	Glipr2	0.86	0.48	2.15	6.05	9.8	8.07	2.33	2.28	2.13	12.72	12.82	13.94	2.88	0.0267003	0.108228	2.5	1.76905e-06	0.00816087		Up	0.38			X
ENSMUSG00000020400	Tnip1	2.72	2.9	4.47	5.49	6.3	6.4	4.44	4.32	4.22	10.84	11.81	10.75	0.86	0.0480214	0.135513	1.34	0.000131711	0.0248271		Up	-0.48			X
ENSMUSG00000019558	Slc6a8	3.15	2.79	3.66	8.05	8.74	10.91	3.81	3.4	3.41	8.81	9.23	8.7	1.5	0.00103308	0.039693	1.31	0.000243204	0.0290717	Up	Up	0.19			X
ENSMUSG00000041801	Phlda3	0.65	0.46	1.66	11.06	10.65	7.7	1.21	1.4	1.4	11.15	13.61	14.08	3.44	0.0132408	0.0842923	3.18	5.54935e-05	0.0198964	Up	Up	0.26			X
ENSMUSG00000050931	Sgms2	4.66	4.39	3.65	8.8	7.92	9.31	4.83	4.87	4.33	8.24	7.34	7.09	1.02	0.00218004	0.0480533	0.68	0.00146484	0.0431231	Up		0.34			X
ENSMUSG00000002055	Spag5	3.74	2.66	3.36	11.72	17.23	8.9	3.85	3.13	2.44	5.59	5.56	7.33	1.88	0.00892808	0.0736352	0.96	0.0162882	0.0898598	Up		0.92			X
ENSMUSG00000031725	Ces1f	1.79	2.14	1.15	11.31	8.06	12.65	0.93	2.46	2.03	7.21	11.76	14.56	2.6	0.00153298	0.0434892	2.61	0.00799451	0.0706427	Up	Up	-0.01			X
ENSMUSG00000074240	Cib3	0.18	0.23	0.44	7.03	12.93	15.18	0.38	0.33	0.36	15.3	10.19	13.63	4.93	0.000412573	0.032748	4.83	0.000656696	0.0368839	Up	Up	0.1			X
ENSMUSG00000031349	Nsdhl	2.97	3.5	2.68	4.46	18.12	4.81	3.51	3.26	2.79	7.33	12.1	10.69	1.24	0.192607	0.254446	1.6	0.00853631	0.0721288		Up	-0.36			X
ENSMUSG00000079045	Prox1os	8.06	8.47	7.24	4.04	2.96	4.21	6.43	7.37	8.29	6.55	6.24	6.38	-1.08	0.0107719	0.0783088	-0.19	0.200553	0.259771	Down		-0.89			X
ENSMUSG00000022351	Sqle	1.19	1.31	0.89	2.21	24.05	6.03	1.4	1.01	0.97	6.21	18.39	13.16	2.52	0.120691	0.203351	3.25	0.0123616	0.0821544		Up	-0.73			X
ENSMUSG00000023243	Kcnk5	4.37	4.88	3.75	10.45	9.3	8.65	6.73	5.3	3.68	7.44	5.02	7.36	1.11	0.00163769	0.0444405	0.35	0.326517	0.332941	Up		0.76			X
ENSMUSG00000035873	Pawr	2.92	3.32	3.77	7.71	7.24	8.96	4.21	3.65	4.34	10.11	11.62	9.84	1.23	0.000918661	0.038609	1.35	0.000212665	0.0281451	Up	Up	-0.12			X
ENSMUSG00000040938	Slc16a11	3.62	3.65	4.1	11.31	9.16	8.54	4.91	5.44	4.21	7.72	7.34	8.07	1.32	0.00274573	0.0521833	0.66	0.0152014	0.0880643	Up		0.66			X
ENSMUSG00000087380	2210408F21Rik	3.69	4.07	3.49	9.21	5.94	10.62	4.66	4.57	3.64	8.76	9.42	10.32	1.14	0.0379291	0.123532	1.13	0.00221674	0.0485303		Up	0.01			X
ENSMUSG00000087516	Tbx3os1	10.21	8.55	6.11	1.93	1.8	2.4	11.32	17.48	9.61	5.5	1.86	3.44	-1.95	0.00357212	0.0562394	-1.88	0.0301753	0.113371	Down		-0.07			X
ENSMUSG00000031147	Magix	8.94	8.38	8.5	4.27	3.95	4.01	9.95	10.54	8.88	5.89	2.83	4.6	-1.06	2.24572e-05	0.0147998	-1.18	0.0532296	0.140835	Down		0.12			X
ENSMUSG00000022620	Arsa	3.5	3.44	5.05	10.15	6.79	11.78	3.38	4.12	4.68	8.5	10.52	9.09	1.23	0.0163203	0.0899345	1.19	0.00289536	0.0531249	Up	Up	0.04			X
ENSMUSG00000046688	Tifa	2.91	2.31	3.46	10.28	6.25	12.77	3.43	3.33	3.78	11.42	12.51	9.23	1.68	0.0153535	0.0883333	1.62	0.00231311	0.0491416	Up	Up	0.06			X
ENSMUSG00000030095	Tmem43	3.83	3.21	4.42	8.31	8.17	7.74	4.56	4.25	4.4	11.21	11.75	10.24	1.07	0.0111111	0.0790957	1.31	0.000302264	0.0298493	Up	Up	-0.24			X
ENSMUSG00000023345	Poc1a	3.27	3.63	3.01	15.62	13.75	9.57	4.24	3.55	3.57	7.53	7.37	7.03	1.92	0.00632458	0.0659882	0.94	0.0037789	0.0568859	Up		0.98			X
ENSMUSG00000030774	Pak1	3.7	2.86	4.23	5.7	9.88	7.38	4.42	4.64	3.93	11.65	12.85	11.21	1.05	0.0232777	0.102656	1.44	0.000112818	0.0240723		Up	-0.39			X
ENSMUSG00000026986	Hnmt	4.32	4.05	4.25	10.65	11.83	12.32	3.39	3.51	3.62	9.6	5.97	9.16	1.44	0.000397838	0.032524	1.18	0.0300675	0.11319	Up		0.26			X
ENSMUSG00000021636	Marveld2	4.03	4.11	4.08	6.24	9.11	7.54	4.18	5.54	4.47	10.43	11.98	10.96	0.87	0.0300388	0.113134	1.22	0.00319474	0.0545556		Up	-0.35			X
ENSMUSG00000022139	Mbnl2	4.15	3.08	4.95	9.16	9.78	13.79	4.78	4.71	4.22	7.93	8.42	8.01	1.41	0.00623727	0.0656471	0.82	0.00115943	0.0406287	Up		0.59			X
ENSMUSG00000000078	Klf6	4.03	2.11	5.17	8.41	10.85	12.7	3.27	3.61	4.26	9.97	11.9	7.08	1.54	0.0368784	0.122305	1.33	0.0126568	0.0829014		Up	0.21			X
ENSMUSG00000057729	Prtn3	1.52	1.31	2.66	15.26	12.91	21.72	1.65	0.89	2.32	5.22	11.34	7.03	3.14	0.00145387	0.0431231	2.23	0.0114246	0.0797328	Up	Up	0.91			X
ENSMUSG00000028024	Enpep	4.6	4.03	4.62	11.88	13.73	9.52	4.2	4.33	4.99	7.04	7.58	7.57	1.37	0.00553339	0.0635661	0.71	0.00424802	0.0582082	Up		0.66			X
ENSMUSG00000044469	Tnfaip8l1	5.27	4.09	3.54	9.87	7.71	10.27	5.15	6.95	4.53	10.66	5.9	10.43	1.1	0.00718046	0.0680574	0.66	0.125849	0.207428	Up		0.44			X
ENSMUSG00000095134	Gm21857	13.43	14.25	12.99	0	0.51	0.95	14.92	9.3	17.44	0.45	0.32	0.38	-5.09	0.0380742	0.12382	-4.82	0.000927929	0.038609		Down	-0.27			X
ENSMUSG00000099889	Mrgprb11-ps	2.46	3.46	3.79	11.56	9.93	7.6	5.06	4.06	4.19	12.51	8.92	11.66	1.56	0.00360986	0.0562394	1.29	0.0032209	0.0547407	Up	Up	0.27			X
ENSMUSG00000021556	Golm1	1.96	1.58	2.32	11.82	18.82	13.33	2.18	2.41	2.32	8.81	9.84	10.61	2.83	0.000506538	0.034072	2.03	0.000163737	0.0258758	Up	Up	0.8			X
ENSMUSG00000020330	Hmmr	4.42	2.71	3.68	16.18	22.03	10.68	3.18	2.6	2.66	5.71	4.96	7.23	2.11	0.00649514	0.0665933	1.05	0.00858622	0.0721297	Up	Up	1.06			X
ENSMUSG00000036904	Fzd8	11.49	11.1	6.72	3.39	3.65	3.5	11.82	12.17	9.17	5.65	3.21	4.54	-1.41	0.0278713	0.110052	-1.31	0.0143569	0.0863342		Down	-0.1			X
ENSMUSG00000015711	Prune	5.01	5.02	4.64	6.41	7.27	6.91	4.85	5.16	5.1	10.59	13.47	12.33	0.48	0.00251114	0.0504385	1.25	0.00414177	0.0579866		Up	-0.77			X
ENSMUSG00000002297	Dbf4	5.28	3.96	5.17	12.4	14.87	8.2	4.71	4.76	3.95	7.56	7.2	8.87	1.25	0.0215312	0.0996627	0.8	0.00295773	0.0532689	Up		0.45			X
ENSMUSG00000051906	Cd209f	8.22	5.5	14.63	1.24	1.25	0.62	12.3	14.15	15.05	4.25	4.03	5.98	-3.01	0.00507393	0.0619836	-1.54	0.0047353	0.0605922	Down	Down	-1.47			X
ENSMUSG00000040557	Wbscr27	4.88	3.56	4.49	8.36	7.6	11.82	5.09	5.19	5.02	10.17	10.9	10.42	1.07	0.0131767	0.0840913	1.03	9.98262e-05	0.0232165	Up	Up	0.04			X
ENSMUSG00000021493	Pdlim7	3.87	2.5	6	6.94	8.6	6.6	5.56	5.22	5.73	10.23	14.03	12.55	0.9	0.115303	0.199005	1.13	0.00890911	0.0735412		Up	-0.23			X
ENSMUSG00000020806	Rhbdf2	4.19	4.13	5.06	6.33	10.17	8.4	5.22	5.39	5.48	11.12	12.01	10.84	0.86	0.0314559	0.11517	1.06	0.000318588	0.0300976		Up	-0.2			X
ENSMUSG00000024992	Pde6c	10.45	12.78	10.1	1.93	1.73	1.38	13.54	14.74	11.96	4.39	1.6	3.93	-2.66	0.000142409	0.0248495	-2.1	0.0374056	0.122942	Down		-0.56			X
ENSMUSG00000079553	Kifc1	4.58	3.11	4.98	13.79	15.87	8.38	4.76	4.55	3.61	8.58	7.48	9.28	1.54	0.0133085	0.0844256	0.96	0.00402962	0.0578446	Up		0.58			X
ENSMUSG00000074194	Zfp791	14.94	14.93	13.04	4.52	3.14	3.22	6.24	9.02	9.73	2.57	3.06	4.91	-1.97	0.00292068	0.0532055	-1.25	0.023922	0.103882	Down		-0.72			X
ENSMUSG00000020926	Adam11	1.1	1.04	2.56	24.2	10.84	22.68	1.39	1.95	2.46	5.49	8.52	7.18	3.57	0.00279177	0.052353	1.83	0.00378975	0.0569468	Up	Up	1.74			X
ENSMUSG00000010051	Hyal1	8.86	2.26	1.67	15.24	13.91	19.94	2.51	1.94	2.04	9.68	5.46	5.98	2.28	0.0808948	0.168218	1.62	0.0128627	0.0832438		Up	0.66			X
ENSMUSG00000028597	Gpx7	3.72	3.63	4.68	11.15	10.81	8.28	4.63	5.05	5.26	9.41	10.18	12.75	1.31	0.00198535	0.046808	1.09	0.00684753	0.067364	Up	Up	0.22			X
ENSMUSG00000005968	Tuft1	4.79	5.11	5.58	6.58	12.89	11.25	5.06	4.29	4.45	9.43	11.43	8.72	0.92	0.0817568	0.16902	1.08	0.00278722	0.0523328		Up	-0.16			X
ENSMUSG00000050359	Sprr1a	0.03	0.07	0.4	9.77	8.96	13.94	0.16	0.13	0.54	15.06	28.86	12.18	5.6	0.00651791	0.0665933	5.7	0.000836297	0.038415	Up	Up	-0.1			X
ENSMUSG00000028378	Ptgr1	3.26	3.02	2.91	14.59	17.91	9.41	3.47	3.8	3.09	9.39	8.69	10.62	2.11	0.0141809	0.0859674	1.44	0.000258602	0.0290717	Up	Up	0.67			X
ENSMUSG00000024589	Nedd4l	5.08	5.05	4.88	9.7	12.47	12.17	6.01	5.42	5.32	8.47	8.33	8.12	1.17	0.0082297	0.07142	0.57	0.00500926	0.061693	Up		0.6			X
ENSMUSG00000027201	Myef2	6.15	3.98	4.99	11.67	13.68	9.45	4.1	4.59	4.31	8.49	9.88	10.33	1.19	0.00748207	0.0689924	1.12	0.00119505	0.0407935	Up	Up	0.07			X
ENSMUSG00000020255	D10Wsu102e	5.16	4.48	4.96	7.27	10.37	9.96	4.46	4.74	4.96	11.22	15.11	9.78	0.89	0.0204777	0.0977194	1.31	0.0151295	0.0880068		Up	-0.42			X
ENSMUSG00000028766	Alpl	3.79	5.18	4.13	8.08	10.15	9.95	4.49	5.43	4.28	13.98	8.68	14.79	1.09	0.0034188	0.0557894	1.35	0.0183948	0.0932943	Up	Up	-0.26			X
ENSMUSG00000087213	2810408I11Rik	3.19	4.69	2.65	17.42	18.82	9.42	3.73	3.95	3.56	8.93	7.76	9.62	2.06	0.0076756	0.069554	1.2	0.00156585	0.0439032	Up	Up	0.86			X
ENSMUSG00000027699	Ect2	4.93	3.93	4.49	14.25	20.14	11.13	3.22	3.71	3.9	7.31	7.04	9.72	1.71	0.0118904	0.0810907	1.12	0.00584347	0.0646003	Up	Up	0.59			X
ENSMUSG00000034780	B3galt1	10.48	9.12	17.05	6.61	8.87	8.35	10.19	7.25	7.98	3.51	2.48	2.5	-0.57	0.157382	0.231555	-1.55	0.0020401	0.0474292		Down	0.98			X
ENSMUSG00000051041	Olfml1	4.42	3.28	2.81	10.37	11.91	8.88	4.35	5.25	3.78	14.51	12.89	12.7	1.56	0.00381138	0.0570066	1.57	0.0024546	0.0501654	Up	Up	-0.01			X
ENSMUSG00000020282	Rhbdf1	4.35	4.11	5.55	8.6	8	10.34	5.13	5.44	5.77	11.45	13.7	13.05	0.93	0.00585575	0.0646476	1.21	0.000498043	0.0338586		Up	-0.28			X
ENSMUSG00000023908	Pkmyt1	4.92	5.15	4.64	14.82	14.44	9.44	5.19	6.59	4.69	8.15	8.8	9.88	1.35	0.0197179	0.0964112	0.7	0.0211102	0.0988387	Up		0.65			X
ENSMUSG00000023122	Sult1c2	9.7	11.25	15.28	3.31	2.39	1.96	13.41	12.68	14.74	4.36	5.37	2.46	-2.2	0.00158457	0.0440352	-1.79	0.0283088	0.110793	Down		-0.41			X
ENSMUSG00000078762	Haus5	5.84	6.67	4.49	13.49	14.19	8.66	5.84	7.36	5.41	7.46	8.77	9.62	1.07	0.0216496	0.0998289	0.47	0.0514616	0.138935	Up		0.6			X
ENSMUSG00000026675	Hsd17b7	5.58	5.77	3.09	13.9	20.72	12.13	4.22	3.91	3.96	7.03	8.29	9.54	1.69	0.0111059	0.0790957	1.01	0.0109742	0.0787544	Up	Up	0.68			X
ENSMUSG00000027469	Tpx2	5.74	3.31	5.29	15.32	21.7	10.02	4.78	4.43	4.14	7.78	7.27	10.15	1.66	0.0166274	0.0905301	0.89	0.0152636	0.0882055	Up		0.77			X
ENSMUSG00000006445	Epha2	5.67	5.5	4.53	9.53	12.11	12.46	7.23	5.28	4.82	13.33	9.89	9.61	1.1	0.00251002	0.0504385	0.92	0.0170389	0.0913103	Up		0.18			X
ENSMUSG00000043067	Dpy19l1	6.84	5.49	4.99	11.99	13.52	14.05	6.31	6.11	5.52	7.24	9.93	8.26	1.19	0.00415568	0.0579866	0.49	0.048259	0.135756	Up		0.7			X
ENSMUSG00000034837	Gnat1	6.02	3.84	2.42	11.83	15.68	13.36	3.16	2.21	3.39	12.68	14.52	11.29	1.79	0.0305781	0.113982	2.11	0.00171176	0.0450434		Up	-0.32			X
ENSMUSG00000010067	Rassf1	4.9	3.56	6.08	9.66	10.61	10.9	4.44	4.62	4.89	11.67	15.15	14.2	1.12	0.0309305	0.114477	1.53	0.00245214	0.0501654		Up	-0.41			X
ENSMUSG00000085156	Gm11974	2.55	2.47	4.32	15.74	11.88	13.93	2.9	3.96	3.61	11.46	15.06	13.33	2.16	0.00567541	0.0639465	1.9	0.000417857	0.0327511	Up	Up	0.26			X
ENSMUSG00000057130	Txnl4a	4.09	3.25	4.35	12.36	9.26	10.03	4.59	5.99	6.93	13.24	12.92	14.23	1.41	0.00128001	0.041651	1.21	0.0151651	0.0880068	Up	Up	0.2			X
ENSMUSG00000030660	Pik3c2a	7.02	5.85	5.62	11.23	16.05	15.45	5.38	5.75	4.88	7.62	8.56	8.23	1.18	0.00630268	0.0659088	0.6	0.00277944	0.0523328	Up		0.58			X
ENSMUSG00000021250	Fos	8.74	2.98	4.06	27.37	22.11	15.19	0.73	0.58	1.32	6.9	9.03	2.68	2.12	0.0244723	0.104809	2.6	0.0193888	0.095843		Up	-0.48			X
ENSMUSG00000001131	Timp1	0.03	0.1	0.14	6.83	9.88	12.77	0.35	0.3	0.85	19.48	30.14	21.59	5.71	0.000101745	0.0232165	5.4	0.00134314	0.0423975	Up	Up	0.31			X
ENSMUSG00000021701	Plk2	5.4	3.78	13.12	8.21	9.37	7.76	4.2	5.13	7.01	12.6	16.05	10.08	0.38	0.548744	0.428902	1.24	0.0126153	0.0827816		Up	-0.86			X
ENSMUSG00000041654	Slc39a11	5.37	5.96	5.1	11.21	13.61	11.61	4.87	5.39	5.67	10.18	12.03	12.5	1.13	0.000649528	0.0368622	1.11	0.000939899	0.038609	Up	Up	0.02			X
ENSMUSG00000032440	Tgfbr2	4.96	3.95	7.19	9.6	9.54	10.68	5.43	6.32	6.81	12.41	15.26	11.86	0.92	0.0597975	0.147897	1.08	0.00198729	0.046808		Up	-0.16			X
ENSMUSG00000028195	Cyr61	3.73	2.36	2.98	10.24	19.61	8.83	3.52	3.89	3.13	21.97	14.28	9.52	1.99	0.0148935	0.0876345	2.01	0.0227194	0.101699	Up		-0.02			X
ENSMUSG00000030867	Plk1	4.61	4.23	6.36	15.67	18	7.49	5.58	5.52	4.61	10.06	9.43	13.13	1.35	0.0565883	0.144635	1.03	0.00678115	0.0672388		Up	0.32			X
ENSMUSG00000028873	Cdca8	5.19	3.88	5.41	16.01	17.72	10.38	5.91	6.08	4.85	10.38	7.5	11.88	1.57	0.00800564	0.0706427	0.79	0.0365317	0.122045	Up		0.78			X
ENSMUSG00000026278	Bok	3.88	3.22	7.79	7.76	6.46	10.34	5.79	6.8	7.24	15.14	17.03	14.64	0.79	0.162358	0.235032	1.23	0.000780229	0.0374572		Up	-0.44			X
ENSMUSG00000032400	Zwilch	7.23	5.64	5.24	19.88	16.32	11.15	5.62	6.71	4.54	8.53	8.1	10.85	1.35	0.0150378	0.0879784	0.7	0.0290009	0.111847	Up		0.65			X
ENSMUSG00000035775	Krt20	3.04	3.34	2.22	17.73	24.33	10.19	2.76	2.9	1.93	14.19	10.9	16.56	2.49	0.00988969	0.0760017	2.41	0.000638693	0.0366336	Up	Up	0.08			X
ENSMUSG00000031790	Mmp15	5.28	5.4	4.76	8.54	14.4	10.61	6.03	6.97	5.45	15.44	11.49	16.36	1.07	0.0319164	0.1157	1.21	0.00494039	0.0614178		Up	-0.14			X
ENSMUSG00000079343	C1s2	0.04	0	0.02	10.34	10.91	21.4	0	0.05	0.03	24.21	22.78	21.25	6.83	0.000638498	0.0366336	7.51	0.000173003	0.0259385	Up	Up	-0.68			X
ENSMUSG00000010362	Rdm1	4.46	5.23	6.09	18.04	14.2	14.1	6.71	7.09	5.98	8.78	7.62	13.76	1.54	0.000904951	0.038609	0.56	0.151709	0.227702	Up		0.98			X
ENSMUSG00000078672	Mup20	0.52	0.24	0.45	18.86	13.3	58.38	0.45	0.5	0.38	7.7	5.64	7.19	5.66	0.00591616	0.0646877	3.67	5.63716e-05	0.0198964	Up	Up	1.99			X
ENSMUSG00000070360	Amy2a1	14.76	15.35	5.19	0.29	0.02	0.03	38.3	32.16	8.13	0.48	0.03	0.02	-5.87	0.00145234	0.0431231	-6.7	0.00280066	0.0524589	Down	Down	0.83			X
ENSMUSG00000031788	Kifc3	4.71	3.96	4.63	6.62	13.06	8.51	6.81	7.7	5.77	21.15	14.94	16.92	1.01	0.0608958	0.148962	1.37	0.00221615	0.0485303		Up	-0.36			X
ENSMUSG00000026107	Nabp1	5.2	4.54	8.24	15.1	14.25	16.9	5.08	4.61	5.81	9.73	14.96	10.7	1.39	0.0252	0.105986	1.16	0.0120036	0.0812838		Up	0.23			X
ENSMUSG00000035439	Haus8	5.01	5.55	5.73	15.59	13.5	13.94	5.88	5.88	5.06	11.92	16.37	12.72	1.38	8.67777e-05	0.0217567	1.26	0.00403328	0.0578446	Up	Up	0.12			X
ENSMUSG00000020900	Myh10	3.13	3.85	5.48	13.72	10.9	10.28	6.93	7.15	7.03	15.57	16.73	16.69	1.49	0.00991736	0.0760897	1.2	0.000187893	0.0264954	Up	Up	0.29			X
ENSMUSG00000036278	Macrod1	12.79	15.24	12.82	6.74	3.09	4.37	14.97	17.28	14.65	6.28	4.33	6.55	-1.57	0.0319289	0.1157	-1.45	0.0083852	0.0718079		Down	-0.12			X
ENSMUSG00000072676	Tmem254a	21.98	14.69	11.47	5.18	4.79	3.98	10.29	18.24	12.22	5.34	5.37	5.83	-1.72	0.0139375	0.0854995	-1.24	0.0330937	0.117559	Down		-0.48			X
ENSMUSG00000021867	Tmem254b	21.98	14.69	11.47	5.18	4.79	3.98	10.29	18.24	12.22	5.34	5.37	5.83	-1.72	0.0139375	0.0854995	-1.24	0.0330937	0.117559	Down		-0.48			X
ENSMUSG00000027506	Tpd52	5.38	5.26	6.4	10.6	10.23	10.78	6.85	7.28	7.03	15.4	20.1	14.4	0.89	0.00690123	0.0674396	1.21	0.0123348	0.0821544		Up	-0.32			X
ENSMUSG00000070047	Fat1	6.42	5.77	4.96	12.64	18.12	13.79	5.72	5.26	5.2	13.46	13.69	14.88	1.35	0.00315922	0.0543668	1.36	2.5064e-05	0.0149883	Up	Up	-0.01			X
ENSMUSG00000038508	Gdf15	4.07	2.14	2.64	36.22	22.19	16.32	1.21	1.29	2	11.4	14.17	7.2	3.01	0.00255737	0.0508513	2.76	0.00201185	0.0470775	Up	Up	0.25			X
ENSMUSG00000006800	Sulf2	5.07	6.53	6.24	14.33	11.75	13.56	7.37	6.08	5.69	16.2	13.77	15.16	1.14	0.00158234	0.0440112	1.23	0.00160825	0.044205	Up	Up	-0.09			X
ENSMUSG00000026608	Kctd3	7.39	6.87	6.14	9.93	13.92	13.72	6.64	7.01	6.35	16.1	15.81	12.19	0.86	0.0176981	0.0922957	1.12	0.00810151	0.0710258		Up	-0.26			X
ENSMUSG00000026622	Nek2	7.35	5.21	5.43	21.02	23.6	13.69	6.21	4.92	4.67	10.68	8.62	12.36	1.66	0.00674991	0.0672388	0.98	0.00779697	0.069924	Up		0.68			X
ENSMUSG00000046727	Cystm1	4.21	5.98	6.85	9.61	14.42	14.81	5.13	6.69	6.33	12.77	19.8	17.19	1.18	0.0148465	0.0876299	1.43	0.00518717	0.0623121	Up	Up	-0.25			X
ENSMUSG00000037949	Ano10	6.11	5.46	6.39	16.82	16.79	14.12	5.62	6.33	5.99	13.38	13.38	14.37	1.39	0.000261345	0.0290717	1.18	8.56555e-05	0.0217567	Up	Up	0.21			X
ENSMUSG00000047139	Cd24a	1.86	1.91	6.57	12.22	9.35	10.85	8.11	6.62	8.69	21.73	18.27	23.52	1.87	0.08041	0.167913	1.43	0.00085474	0.0384704		Up	0.44			X
ENSMUSG00000095677	Dynlt1f	6.39	5.03	6.17	14.15	14.38	11.31	7.86	7.75	7.64	13.68	18.28	18.17	1.17	0.00162187	0.0442226	1.09	0.0150364	0.0879784	Up	Up	0.08			X
ENSMUSG00000031958	Ldhd	7.81	6.84	5.9	16.78	18.81	21.17	7.38	8.2	6.98	11.68	9.05	11.7	1.46	0.000736234	0.0374572	0.51	0.0328771	0.117299	Up		0.95			X
ENSMUSG00000037725	Ckap2	5	3.32	3.91	24.19	28.35	14.03	4.29	4.21	3.41	13.64	10.5	17.49	2.38	0.0058085	0.0643448	1.76	0.00550413	0.0634331	Up	Up	0.62			X
ENSMUSG00000044350	Lacc1	8.69	7.72	7.22	8.76	19.04	10.88	7.55	7.44	7.17	15.34	15.57	17.32	0.63	0.192864	0.254654	1.11	0.000720444	0.0374029		Up	-0.48			X
ENSMUSG00000036782	Klhl13	7.67	7.73	7.26	19.11	18.86	14.8	7.83	8.87	7.07	11.29	9.4	12.95	1.2	0.00717017	0.0680559	0.49	0.0450857	0.132429	Up		0.71			X
ENSMUSG00000022951	Rcan1	5.07	4.77	8.18	15.97	27.69	10.8	5.77	6.22	7.2	11.87	13.37	16.17	1.52	0.0395022	0.125934	1.09	0.00332332	0.0552072		Up	0.43			X
ENSMUSG00000003779	Kif20a	7.18	4.41	6.19	22.62	28.98	13.68	5.8	5.07	5.28	11.39	9.7	13.38	1.82	0.0124636	0.0824972	1.07	0.00720943	0.0681574	Up	Up	0.75			X
ENSMUSG00000099032	Tcf24	15.73	16.83	21.6	3.15	5	2.67	15.59	14.31	19.16	4.73	10.94	4.77	-2.33	0.00423135	0.0582082	-1.36	0.0644512	0.152433	Down		-0.97			X
ENSMUSG00000003134	Tbc1d8	6.81	6.53	9.86	18.62	17.83	18.28	8.74	6.55	8.26	9.13	14.88	11.82	1.25	0.020666	0.0980816	0.58	0.082976	0.170049	Up		0.67			X
ENSMUSG00000060961	Slc4a4	11.06	7.25	8.22	11.73	16.6	17.41	6.65	6.42	8.55	15.41	16.51	15.64	0.78	0.0364817	0.122003	1.14	0.00951618	0.0748219		Up	-0.36			X
ENSMUSG00000025408	Ddit3	5.71	5.95	7.47	22.03	15.21	15.11	8.56	8.13	8.42	11.28	21.75	11.86	1.43	0.00432158	0.0587221	0.76	0.126728	0.208143	Up		0.67			X
ENSMUSG00000068744	Psrc1	1.42	1.02	1.77	24.91	23.92	20.57	1.82	1.82	1.34	19.95	23.23	20.65	3.98	0.000954058	0.038609	3.61	0.000225393	0.0284395	Up	Up	0.37			X
ENSMUSG00000026074	Map4k4	5.88	3.99	10.24	16.87	16.08	15.09	7.74	6.55	8.27	15.88	18.39	17.81	1.35	0.071946	0.159709	1.2	0.00110677	0.040484		Up	0.15			X
ENSMUSG00000060224	Pyroxd2	7.06	7.63	8.27	21.09	18.02	17.82	6.31	6.8	7.74	13.41	14.43	14.46	1.3	0.000261795	0.0290717	1.01	0.00262216	0.0515996	Up	Up	0.29			X
ENSMUSG00000015094	Npdc1	3.52	2.13	7.11	16.71	15.29	18.45	5.52	6.99	7.23	16.34	23.26	21.35	2.12	0.0465541	0.134278	1.61	0.00146592	0.0431231		Up	0.51			X
ENSMUSG00000068011	Mkrn2os	6.46	7.1	6.74	12.71	22.92	15.77	7.83	6.43	6.71	15.82	17.41	18.9	1.29	0.0323608	0.116415	1.3	0.00035657	0.0316101		Up	-0.01			X
ENSMUSG00000025268	Maged2	7.14	5.08	12.29	10.47	9.86	7.88	9.32	10.07	10.98	17.24	26.1	19.26	0.28	0.525558	0.419606	1.02	0.0189087	0.0946815		Up	-0.74			X
ENSMUSG00000032418	Me1	7.96	9.97	6.8	24.89	15.69	16.37	7.54	11.28	9.23	11.81	11.84	12.94	1.18	0.013212	0.0841839	0.4	0.131185	0.211325	Up		0.78			X
ENSMUSG00000105987	AI506816	6.29	7.41	7.8	22.43	21.88	15.35	7.59	6.82	7.52	13.93	14.89	15.37	1.44	0.00520684	0.0623807	1	0.000114727	0.0240723	Up	Up	0.44			X
ENSMUSG00000097113	Gm19705	3.37	2.91	4.32	10.78	22.4	19.35	4.02	4.38	3.78	21.62	25.71	25.08	2.23	0.00874503	0.0728859	2.54	2.23189e-05	0.0147998	Up	Up	-0.31			X
ENSMUSG00000096255	Dynlt1b	10.93	19.36	20.72	3.64	2.92	3.11	18.83	26.93	19.38	8.31	7.64	6.52	-2.32	0.00993214	0.0760932	-1.51	0.00301626	0.0535441	Down	Down	-0.81			X
ENSMUSG00000036678	Aaas	6.6	6.98	6.27	21.32	21.79	16.2	7.56	7.4	7.06	16.97	16.91	17.06	1.55	0.00425066	0.0582082	1.2	0.000477893	0.0337278	Up	Up	0.35			X
ENSMUSG00000055413	H2-Q5	8.02	6.67	4.87	18.2	19.15	14.22	11.22	13.2	5.15	17.68	18.57	15.74	1.4	0.00750351	0.0690506	0.91	0.155068	0.230014	Up		0.49			X
ENSMUSG00000030609	Aen	4.92	4.04	4.62	19.98	26.33	18.27	5.63	5.78	4.92	19.93	18.95	20.32	2.21	0.00111398	0.040484	1.84	0.000321793	0.0302955	Up	Up	0.37			X
ENSMUSG00000025017	Pik3ap1	10.03	8.14	9.39	19.75	19.72	20.41	8.03	7.94	7.28	17.07	16.06	12.95	1.12	0.00494903	0.061467	0.97	0.00840023	0.0718576	Up		0.15			X
ENSMUSG00000028680	Plk3	7.16	8.48	7.85	24.04	22.17	25.56	4.76	4.39	7.22	11	20.88	14.64	1.6	7.50988e-05	0.0210878	1.48	0.0138053	0.0851903	Up	Up	0.12			X
ENSMUSG00000061665	Cd2ap	11.78	7.66	8.67	13.3	17.74	19.19	8.57	9.45	8.59	18.85	18.31	16.75	0.84	0.0267773	0.108407	1.01	0.000132821	0.0248271		Up	-0.17			X
ENSMUSG00000054612	Mgmt	7.9	8.91	8.09	14.85	17.47	15.18	8.71	8.62	8.83	18.57	20.68	21.22	0.92	0.000824224	0.0381006	1.2	0.00188043	0.0461502		Up	-0.28			X
ENSMUSG00000026688	Mgst3	8.55	9.39	9.89	12.28	17.64	12.73	8.66	8.52	9.36	18.87	22.08	21.78	0.59	0.0555865	0.143428	1.23	0.000480559	0.0337278		Up	-0.64			X
ENSMUSG00000096842	Gm10736	7.25	3.47	5.11	12.99	19.02	11.95	8.15	22.59	8.12	26.4	18.34	16.71	1.49	0.0193162	0.0956669	0.81	0.235158	0.281457	Up		0.68			X
ENSMUSG00000094955	Gm3699	7.25	3.47	5.11	12.99	19.02	11.95	8.15	22.59	8.12	26.4	18.34	16.71	1.49	0.0193162	0.0956669	0.81	0.235158	0.281457	Up		0.68			X
ENSMUSG00000066809	Gm10180	7.25	3.47	5.11	12.99	19.02	11.95	8.15	22.59	8.12	26.4	18.34	16.71	1.49	0.0193162	0.0956669	0.81	0.235158	0.281457	Up		0.68			X
ENSMUSG00000002032	Tmem25	12.81	14.56	13.28	10.94	14.57	13.38	19.02	20.16	15.23	9.65	8.54	8.51	-0.07	0.632366	0.46172	-1.01	0.00579147	0.0642896		Down	0.94			X
ENSMUSG00000042041	2010003K11Rik	1.93	1.9	2.38	20.06	16.24	25.21	1.43	1.89	3.38	28.68	24.87	32.88	3.23	0.000477782	0.0337278	3.71	0.00482971	0.0611133	Up	Up	-0.48			X
ENSMUSG00000001642	Akr1b3	5.92	5.13	8.8	19.7	21.42	13.89	10.1	11.18	8.45	18.82	17.88	19.87	1.47	0.00856505	0.0721297	0.93	0.00855796	0.0721297	Up		0.54			X
ENSMUSG00000075044	Slc22a29	17.55	22.58	18.38	11.57	7.39	9.11	18.67	19.15	17.3	8.45	5.63	6.77	-1.07	0.0128105	0.083101	-1.41	0.00993226	0.0760932	Down	Down	0.34			X
ENSMUSG00000027496	Aurka	8.68	6.67	8.74	26.5	31.71	14.44	7.69	7.12	6.75	14.13	13.02	18.16	1.52	0.0346758	0.11965	1.05	0.0105105	0.0778271		Up	0.47			X
ENSMUSG00000018339	Gpx3	1.55	1.06	3.96	40.56	18.66	34.46	3	3.31	4.55	13.79	20.54	18.36	3.91	0.00609901	0.0651698	2.25	0.000788065	0.0375645	Up	Up	1.66			X
ENSMUSG00000029003	Mad2l2	11.87	10.75	9.82	11.74	16.79	15.47	11	10.69	8.87	20.84	18.98	21.63	0.42	0.0934251	0.180468	1	0.00219861	0.0482977		Up	-0.58			X
ENSMUSG00000038301	Snx10	7.77	7.01	6.06	16.92	18.48	26.24	7.61	8.7	7.93	31.58	16.06	16.34	1.53	0.00560741	0.0638355	1.32	0.0503433	0.137576	Up		0.21			X
ENSMUSG00000020184	Mdm2	10.46	10.02	10.29	24.43	22.71	19.8	9.15	10.48	9.62	17.46	16.48	14.41	1.11	0.00485743	0.061219	0.72	0.00299663	0.0534922	Up		0.39			X
ENSMUSG00000021185	9030617O03Rik	10.21	8.53	5.95	24.11	27.03	24.23	9.43	8.9	7.79	19.49	15.64	17.8	1.63	0.0147385	0.0873273	1.01	0.00124923	0.0412898	Up	Up	0.62			X
ENSMUSG00000032802	Srxn1	8.42	8.94	7.37	19.95	18.78	20.38	8.86	9.57	8.57	22.38	23.44	23.58	1.25	0.00126311	0.0415539	1.35	0.0001363	0.0248271	Up	Up	-0.1			X
ENSMUSG00000058454	Dhcr7	8.75	10.5	6.2	13.74	35.61	16.54	9.64	7.96	8.29	15.68	25.79	22.07	1.27	0.0745038	0.162231	1.26	0.0165021	0.0902851		Up	0.01			X
ENSMUSG00000029910	Mad2l1	10.04	8.3	9.05	27.84	28.78	17.92	11.6	10.46	8.21	16.34	14.74	17.67	1.41	0.0149649	0.0877583	0.69	0.0246161	0.105075	Up		0.72			X
ENSMUSG00000079334	Nat6	14.3	9.11	6.72	27.37	19.01	24.49	8.9	10.01	7.93	20.49	14.7	19.94	1.28	0.0368479	0.122241	1.02	0.00793517	0.0704157		Up	0.26			X
ENSMUSG00000078249	Hmga1-rs1	6.8	10.79	10.65	23.56	20.52	16.2	15.94	10.46	12.27	20.93	17.58	20.98	1.1	0.0177009	0.0922957	0.63	0.0503842	0.137602	Up		0.47			X
ENSMUSG00000040026	Saa3	3.03	1.93	2.12	34.21	23.13	46.47	5.09	6.28	2.52	18.97	26.33	17.15	3.79	0.000853525	0.0384704	2.22	0.0157879	0.0890055	Up	Up	1.57			X
ENSMUSG00000037405	Icam1	8.36	8.64	9.96	12.56	14.39	14.81	10.92	12.08	9.66	33.23	29.8	23.4	0.63	0.00410521	0.0579866	1.39	0.00283036	0.0527703		Up	-0.76			X
ENSMUSG00000073409	H2-Q6	9.49	7.29	5.44	20.96	22.55	14.28	12.38	13.67	6.87	25.87	27.84	21.79	1.38	0.0111933	0.0791968	1.24	0.0440166	0.131171	Up		0.14			X
ENSMUSG00000042349	Ikbke	10.55	9.28	9.11	17.15	20.41	27.02	8.63	9.92	8.22	25.09	22.42	20.72	1.13	0.0184499	0.0934419	1.34	0.000291907	0.0296669	Up	Up	-0.21			X
ENSMUSG00000026000	Lancl1	9.6	8.11	11.03	27.27	27.41	24.92	9.83	10.21	12.64	13.66	18.11	16.97	1.47	0.00366753	0.0565578	0.57	0.026453	0.107971	Up		0.9			X
ENSMUSG00000040158	Tax1bp3	9.01	7.24	14.52	14.08	15.02	13.7	12.64	13.02	13.14	23.37	30.54	25.43	0.53	0.209612	0.265914	1.02	0.010917	0.0786082		Up	-0.49			X
ENSMUSG00000030681	Mvp	7.23	8.06	9.6	15.61	12.48	23.08	9.8	10.5	9.91	28.49	33.77	24.44	0.99	0.0437472	0.130913	1.5	0.00583775	0.0645811		Up	-0.51			X
ENSMUSG00000075312	Gm13597	7.63	7.35	14.2	15.74	15.46	14.55	11.57	14.09	13.8	24.54	29.9	24.65	0.71	0.143508	0.221317	1	0.00154422	0.0436239		Up	-0.29			X
ENSMUSG00000040722	Scamp5	11.24	10.16	12.03	18.22	21.4	17.07	10.55	12.31	10.91	21.26	23.84	25.49	0.75	0.00432806	0.0587221	1.06	0.000520674	0.0341366		Up	-0.31			X
ENSMUSG00000027871	Hsd3b1	30.39	33.22	24.07	2.56	4.89	4.01	20.91	25.1	32.99	5.33	5.69	7.3	-2.94	0.00233508	0.0492781	-2.08	0.00138656	0.0429701	Down	Down	-0.86			X
ENSMUSG00000020865	Abcc3	6.94	7.84	13.09	22.59	5.7	21.53	10.21	14.5	13.51	23.13	33.23	24.76	0.65	0.429394	0.377769	1.08	0.00828284	0.0715828		Up	-0.43			X
ENSMUSG00000047407	Tgif1	8.88	7.03	12.71	15.44	25.24	19.98	9.76	11.61	11.01	28.84	29.9	19.21	1.09	0.0284228	0.111037	1.24	0.017028	0.0913103		Up	-0.15			X
ENSMUSG00000020326	Ccng1	6.51	6.14	6.83	26.9	33.06	24.94	7.17	8.23	6.66	25.14	24.94	23.96	2.1	0.00129506	0.041815	1.74	0.0016023	0.044205	Up	Up	0.36			X
ENSMUSG00000035299	Mid1	21.66	25.69	37.45	4.14	4.14	4.43	24.66	23.79	36.76	4.38	7.23	6.2	-2.67	0.00667795	0.0668976	-2.24	0.00153394	0.0434892	Down	Down	-0.43			X
ENSMUSG00000037440	Vnn1	10.11	10.16	5.5	33.85	13.78	29.46	5.63	7.98	7.13	29.58	24.69	23.7	1.52	0.0419194	0.128816	1.9	0.000824734	0.0381006		Up	-0.38			X
ENSMUSG00000053175	Bcl3	10.37	8.11	7.46	16.37	22.76	14.67	12.86	14.81	10.59	26.4	34.98	25.11	1.03	0.0142081	0.0860483	1.17	0.00461356	0.0600974	Up	Up	-0.14			X
ENSMUSG00000000594	Gm2a	8.04	7.86	10.79	30.77	29.56	26.66	10.52	10.35	10.12	17.06	23.66	20.06	1.71	0.00273189	0.0521398	0.95	0.0185046	0.0936163	Up		0.76			X
ENSMUSG00000055401	Fbxo6	10.59	9.45	11.63	13.51	14.22	20.99	11.53	11.46	12.46	30.26	32.67	27.81	0.59	0.0802806	0.167849	1.35	0.000280856	0.0296669		Up	-0.76			X
ENSMUSG00000031604	Msmo1	11.6	13.22	7.66	8.82	43.26	12.76	10.05	9.13	6.76	17.55	38.44	28.22	0.68	0.432849	0.379279	1.64	0.0212931	0.0992493		Up	-0.96			X
ENSMUSG00000026879	Gsn	5.5	4.98	3.7	49.62	27.35	20.52	9.29	10.55	8.95	20.8	18.89	27.54	2.67	0.00924899	0.0742155	1.2	0.0087462	0.0728859	Up	Up	1.47			X
ENSMUSG00000034855	Cxcl10	3.89	2.99	3.57	12.99	17.59	15.12	6.64	6.84	5.59	65.16	43.59	25.54	2.09	0.000255192	0.0290717	2.7	0.0163665	0.0899952	Up	Up	-0.61			X
ENSMUSG00000019942	Cdk1	27.88	20.38	28.16	9.68	11.8	6.87	25.32	22.69	21.5	11.66	12.07	14.17	-1.44	0.00873166	0.0728211	-0.87	0.00167042	0.0447274	Down		-0.57			X
ENSMUSG00000029380	Cxcl1	9.55	6.28	2.14	52.32	34.8	29.91	4.71	4.18	5.69	21.23	29.75	12.43	2.88	0.0315252	0.115264	2.02	0.0214982	0.0996136		Up	0.86			X
ENSMUSG00000095687	Rnaset2a	9.37	7.59	9.83	21.78	21.19	20.14	11.5	9.69	10.22	33.02	26.94	32.79	1.23	0.00515641	0.0622366	1.55	0.000318177	0.0300976	Up	Up	-0.32			X
ENSMUSG00000071076	Jund	15.34	11.92	14.07	20.58	19.69	22.06	10.49	10.79	10.44	22.14	31.66	25.68	0.6	0.0173939	0.0918835	1.3	0.0122455	0.0818659		Up	-0.7			X
ENSMUSG00000029166	Mapre3	9.05	12.68	10.9	23.33	18.25	26.68	10.3	11.98	12.39	25.38	28.76	25.87	1.05	0.00800253	0.0706427	1.2	0.000507513	0.034072	Up	Up	-0.15			X
ENSMUSG00000038943	Prc1	9.15	6.74	10.78	36.13	47.54	22.8	8.78	8.27	7.89	19.01	16.92	23.64	1.95	0.00937491	0.0745381	1.23	0.00799782	0.0706427	Up	Up	0.72			X
ENSMUSG00000097451	Rian	4.11	2.95	5.79	18.41	45.98	15.56	5.17	4.33	5.68	23.57	36.99	52.81	2.49	0.0185756	0.0936888	2.81	0.00841828	0.0719526	Up	Up	-0.32			X
ENSMUSG00000037628	Cdkn3	14.81	9.23	10.39	35.96	38.24	21.12	14.22	10.24	9.07	18.86	16.11	24.27	1.44	0.0153139	0.0883145	0.82	0.0338068	0.118662	Up		0.62			X
ENSMUSG00000052151	Ppap2c	11.33	11.54	13.14	17.06	22.23	24.89	11.33	13.53	13.73	26.23	31.04	28.79	0.81	0.0237806	0.103596	1.15	0.000665899	0.0368839		Up	-0.34			X
ENSMUSG00000106889	Gm7463	74.38	42.85	21.47	9.8	16.21	13.27	15.73	13.71	9.21	3.42	2.85	3.33	-1.67	0.0685206	0.156416	-1.95	0.00792302	0.07037		Down	0.28			X
ENSMUSG00000054364	Rhob	11.89	7.71	17.24	17.87	14.57	19.14	10.98	13.42	17.55	28.31	41.43	28.85	0.55	0.235999	0.282084	1.23	0.00974475	0.0755323		Up	-0.68			X
ENSMUSG00000037826	Ppm1k	35.08	23.54	24.75	16.63	10.36	15.27	25.53	23.57	21.75	12.81	10.27	9.63	-0.98	0.0244679	0.104809	-1.12	0.00382417	0.0570362		Down	0.14			X
ENSMUSG00000048578	Mlec	16.06	15.22	13.3	28.74	37.99	29	11.73	12.66	11.64	18.29	16.1	19.78	1.09	0.00419857	0.0582082	0.58	0.0108918	0.0785948	Up		0.51			X
ENSMUSG00000039960	Rhou	14.03	12.79	11.15	21.09	23.45	27.08	11.96	11.34	12.32	26.76	30.81	28.9	0.91	0.00307764	0.0541009	1.27	0.000203712	0.0277706		Up	-0.36			X
ENSMUSG00000031451	Gas6	6.81	7.03	8.05	27.35	20.55	27.59	10.8	14.11	13.44	35.15	31.67	30.73	1.76	0.00145815	0.0431231	1.35	0.00217895	0.0480533	Up	Up	0.41			X
ENSMUSG00000024066	Xdh	16.14	12.54	10.44	29.07	33.37	33.18	15.45	13.92	11.09	29.04	12.99	16.05	1.3	0.0113284	0.0795919	0.45	0.328478	0.334075	Up		0.85			X
ENSMUSG00000029201	Ugdh	6.92	7.3	8.15	39.56	36.16	33.38	8.79	7.96	9.2	17.88	33.97	26.3	2.27	2.10565e-05	0.0147817	1.53	0.0244904	0.104831	Up		0.74			X
ENSMUSG00000027331	Knstrn	14	7.43	11.28	39.17	45.48	22.91	11.12	9.63	8.52	19.56	19.87	26.84	1.7	0.0136628	0.0850423	1.16	0.00419222	0.0582026	Up	Up	0.54			X
ENSMUSG00000063171	Rps4l	20.48	31.45	25.6	13.6	8.28	11.48	23.52	18.38	26.51	20.47	24.27	14.16	-1.22	0.0119309	0.0811431	-0.23	0.450909	0.387833	Down		-0.99			X
ENSMUSG00000051811	Cox6b2	3.71	2.66	3.38	69.04	42.75	34.86	4.03	6.15	3.28	17.73	17.3	35.8	3.82	0.00162268	0.0442226	2.33	0.00683594	0.0673624	Up	Up	1.49			X
ENSMUSG00000055782	Abcd2	31.61	29.08	25.19	12.71	11.63	12.84	20.66	24.39	23.52	18.28	17.04	15.89	-1.2	0.00185522	0.0461502	-0.42	0.011984	0.0812354	Down		-0.78			X
ENSMUSG00000040525	Cblc	12.44	12.84	12.83	27.06	23.85	29.45	13.16	15.7	14.27	25.63	31.64	26.87	1.07	0.00564918	0.0638754	0.96	0.00150932	0.0433776	Up		0.11			X
ENSMUSG00000028961	Pgd	12.13	13.74	16.25	21.73	27.6	20.63	14.85	14.77	14.64	26.09	33.98	29.94	0.73	0.0148918	0.0876345	1.01	0.011393	0.0796938		Up	-0.28			X
ENSMUSG00000059743	Fdps	10.89	16.57	8.1	12.1	60.36	15.06	11.12	11.92	8.07	22.53	39.23	33.73	0.97	0.3149	0.327033	1.59	0.00734147	0.0685902		Up	-0.62			X
ENSMUSG00000030762	Aqp8	17.65	17.39	17.38	20.66	28.88	23.79	13.62	13.15	11.25	30.23	27.81	31.72	0.47	0.0780186	0.165683	1.24	0.00056767	0.0357357		Up	-0.77			X
ENSMUSG00000046711	Hmga1	12.37	12.75	14.93	33.85	21.85	28.33	16.95	17.22	14.75	27.51	26.24	29.87	1.05	0.0163044	0.089893	0.77	0.00128937	0.0417616	Up		0.28			X
ENSMUSG00000052837	Junb	26.05	11.69	10.58	39.9	34	39.89	6	6.45	8.2	24.86	33.39	16.99	1.35	0.0760867	0.163625	1.81	0.0114646	0.0798396		Up	-0.46			X
ENSMUSG00000038387	Rras	11.28	11.32	17.13	14.97	17.48	18.84	15.09	18.92	15.76	34.29	46.99	37.04	0.39	0.180549	0.24796	1.24	0.00259153	0.0513096		Up	-0.85			X
ENSMUSG00000032246	Calml4	12.83	13.26	11.92	28.39	26.06	25.93	12.66	14.5	10.78	36.33	29.56	36.94	1.07	6.60766e-05	0.0209668	1.43	0.00098293	0.0388734	Up	Up	-0.36			X
ENSMUSG00000090175	Ugt1a9	5.3	5.89	8.54	70.61	39.98	42.01	5.88	5.2	9.05	22.94	20.68	34.48	2.91	0.00120213	0.0408625	1.95	0.0040895	0.0579866	Up	Up	0.96			X
ENSMUSG00000068762	Gstm6	13.3	12.97	11.56	29.36	36.49	25.7	15.6	17.31	14.65	30.62	25.84	37.27	1.26	0.00626175	0.0656471	0.96	0.0125667	0.0826831	Up		0.3			X
ENSMUSG00000103034	Gm8797	27.6	45.06	29.97	11.65	8.34	9.03	35.47	37.63	32.97	10.95	10.81	11.76	-1.79	0.00392887	0.0575341	-1.65	4.36473e-05	0.0187928	Down	Down	-0.14			X
ENSMUSG00000032369	Plscr1	11.73	11.44	10.45	18.46	21.16	27.4	11.52	14.13	13.06	47.86	41.07	43.11	0.97	0.0207758	0.0983428	1.76	0.000125225	0.0246571		Up	-0.79			X
ENSMUSG00000027546	Atp9a	14.75	15.83	14.34	27.08	29.88	30.43	13.06	15.25	14.69	34.93	34.64	31.87	0.95	0.000183874	0.0264368	1.23	0.000292188	0.0296669		Up	-0.28			X
ENSMUSG00000041431	Ccnb1	13.4	8.11	11.08	50.9	61.84	29.82	10.68	8.51	8.75	25.89	18.9	30.75	2.08	0.0077733	0.0698331	1.4	0.00924421	0.0742155	Up	Up	0.68			X
ENSMUSG00000047230	Cldn2	16.67	13.65	18.59	16.48	26.07	21.1	16.33	14.9	20.35	42.94	37.18	34.96	0.36	0.197828	0.25782	1.16	0.00320759	0.054677		Up	-0.8			X
ENSMUSG00000004038	Gstm3	6.6	5.59	3.77	32.88	51.83	37.27	7.46	8.11	3.9	37.18	17.07	68.34	2.92	0.000780872	0.0374572	2.49	0.0301985	0.113405	Up		0.43			X
ENSMUSG00000033318	Gstt2	6.3	6.74	10.3	43.78	30.72	39.74	9.21	9.29	10.07	36.5	43.78	43.63	2.3	0.0016557	0.0445178	2.1	0.000291467	0.0296669	Up	Up	0.2			X
ENSMUSG00000086390	1810019D21Rik	24.22	25.46	25.43	16.46	19.8	17.83	42.29	40.12	29.89	16.75	15.65	17.8	-0.48	0.0180032	0.0927724	-1.14	0.0111843	0.0791681		Down	0.66			X
ENSMUSG00000007029	Vars	15.11	16.13	16.06	34.1	37.53	31.38	18.43	18.4	19.08	27.2	27.02	33.36	1.11	0.00152262	0.0434892	0.64	0.0209459	0.0984709	Up		0.47			X
ENSMUSG00000033377	Palmd	14.66	15.66	11.88	20.53	25.8	30.91	17.1	16.75	15.3	41.18	39.2	45.57	0.86	0.0181813	0.0930004	1.35	0.000114609	0.0240723		Up	-0.49			X
ENSMUSG00000028211	Trp53inp1	28.14	19.21	16.31	62.46	29.76	35.12	9.38	10.01	13.78	20.16	25.98	25.11	0.96	0.0800965	0.167727	1.11	0.00822279	0.0714038		Up	-0.15			X
ENSMUSG00000019139	Isyna1	6.4	7.74	8.38	66.46	40.51	43.43	11.86	14.83	10.29	25.59	26.78	33.69	2.7	0.00176789	0.0454209	1.22	0.00391583	0.0574513	Up	Up	1.48			X
ENSMUSG00000020737	Hn1	12.89	12.54	20.07	26.82	33.57	20.7	18.79	19.22	17.68	35.44	39.11	41.24	0.84	0.0482747	0.135756	1.05	0.000573068	0.0358131		Up	-0.21			X
ENSMUSG00000024747	Aldh1a7	8.76	9.29	5.9	45.92	66.91	45.87	7.82	6.33	6	29.23	27.34	39.68	2.72	0.000600933	0.0363168	2.23	0.000679138	0.0368839	Up	Up	0.49			X
ENSMUSG00000054545	Ugt1a6a	16.76	20.43	13.15	40.07	33.97	33.51	16.65	17.7	13.52	36.08	23.49	35.65	1.11	0.0141259	0.0858447	0.97	0.0225732	0.101507	Up		0.14			X
ENSMUSG00000028063	Lmna	14.65	15.93	13.22	30.69	35.48	30.26	18.1	19.58	15.87	36.9	39.84	36.5	1.13	0.000446492	0.0330691	1.08	0.00213994	0.047784	Up	Up	0.05			X
ENSMUSG00000026749	Nek6	17.89	15.29	13.56	28.21	37.2	29.72	16.62	16.87	16.95	38.37	43.06	35.96	1.02	0.00374724	0.0567525	1.21	0.00355644	0.0562394	Up	Up	-0.19			X
ENSMUSG00000106334	Gm43549	2.27	2.98	2.95	59.46	59.24	39.74	6.43	2.61	2.32	50.32	34.97	47.42	4.21	0.000155792	0.0256931	3.65	0.00865512	0.0724259	Up	Up	0.56			X
ENSMUSG00000006398	Cdc20	14.1	8.92	15.11	55.5	60.41	25.71	16.63	12.77	11.36	29.93	23.54	39.16	1.83	0.0236036	0.103294	1.17	0.0137305	0.0851903		Up	0.66			X
ENSMUSG00000037071	Scd1	5.33	4.32	8.09	35.09	119.62	64.43	4.38	6.41	8.18	17.53	19.29	21.51	3.48	0.00911757	0.074009	1.65	0.0161096	0.0894376	Up	Up	1.83			X
ENSMUSG00000023905	Tnfrsf12a	6.46	5.86	7.46	21.67	37	33.42	5.32	5.68	8.22	46.33	79.5	58.29	2.17	0.00511604	0.0621403	3.23	0.000456703	0.0333662	Up	Up	-1.06			X
ENSMUSG00000027495	Fam210b	40.04	42.37	33.69	13.29	14.44	13.93	33.91	33.99	29.3	21.57	18.95	21.31	-1.47	0.00204495	0.0474678	-0.65	0.00239522	0.0498753	Down		-0.82			X
ENSMUSG00000032218	Ccnb2	17.79	10.4	14.91	61.89	50.19	36.74	16.21	12.49	11.82	28.57	21.91	35.89	1.78	0.0047808	0.0609482	1.07	0.0163326	0.0899404	Up	Up	0.71			X
ENSMUSG00000001473	Tubb6	12.2	10.56	14.14	52.81	58.05	27.78	14.98	12.01	12.18	31.99	37.76	37.58	1.84	0.021151	0.0989153	1.45	0.000503971	0.0339755	Up	Up	0.39			X
ENSMUSG00000003873	Bax	13.2	11.89	17.08	28.02	32.07	29.1	17.7	19.12	18.33	39.99	53.21	42.92	1.09	0.0114148	0.0797275	1.29	0.00625683	0.0656471	Up	Up	-0.2			X
ENSMUSG00000021236	Entpd5	23.56	21.33	15.83	37.55	48.53	41.94	16.21	18.67	14.68	29.12	23.74	32.45	1.08	0.00948634	0.0748219	0.78	0.0111123	0.0790957	Up		0.3			X
ENSMUSG00000035186	Ubd	1.64	0.76	0.91	17.16	21.21	35.46	3.78	5.5	1.4	101.54	74.78	66.28	4.36	0.000564552	0.0357357	4.64	0.00912669	0.0740316	Up	Up	-0.28			X
ENSMUSG00000092203	1110038B12Rik	16.01	20.61	22.72	26.2	25.49	33.11	18.91	18.49	23.68	38.31	47.93	41.15	0.52	0.0566539	0.144693	1.06	0.00225641	0.0487636		Up	-0.54			X
ENSMUSG00000030706	Mrpl48	35.2	32.25	30.03	14.88	19.56	14.55	40.01	38.36	37.17	21.56	25.34	25.8	-1	0.00798988	0.0706427	-0.67	0.008007	0.0706427	Down		-0.33			X
ENSMUSG00000061322	Dnaic1	33.09	35.12	48.91	7.64	11.13	6.59	37.36	51.27	50.79	12.51	30.07	14.41	-2.21	0.00181574	0.0457722	-1.38	0.0565801	0.144635	Down		-0.83			X
ENSMUSG00000022500	Litaf	18.55	16.77	24.99	25.88	26.99	27.19	18.71	19.78	22.52	43.05	55.62	40.54	0.43	0.128462	0.209331	1.18	0.00438245	0.0590331		Up	-0.75			X
ENSMUSG00000022391	Rangap1	20.75	19.75	18.88	46.23	46.66	33.12	20.98	20.94	19.37	34.32	35.44	35.86	1.07	0.0178989	0.0926084	0.78	0.000385979	0.0320413	Up		0.29			X
ENSMUSG00000060147	Serpinb6a	13.71	9.48	25.23	24.92	24.45	31	16.34	19.26	24.31	44.18	76.2	51.45	0.84	0.170583	0.241504	1.5	0.0085374	0.0721288		Up	-0.66			X
ENSMUSG00000090145	Ugt1a6b	17.69	22.82	15.1	52.32	39.06	43.16	19.3	20.98	17.44	47.71	33.25	41.24	1.28	0.00520627	0.0623807	1.07	0.00833826	0.071763	Up	Up	0.21			X
ENSMUSG00000021208	Ifi27l2b	2.62	2.08	1.82	49.11	66.35	63.51	2.33	3.31	2.06	52.99	62.26	67.11	4.72	2.00651e-05	0.0147147	4.53	0.000272273	0.0296095	Up	Up	0.19			X
ENSMUSG00000037902	Sirpa	18.38	15.43	27.6	25.94	31.3	26.1	21.12	23.4	22.95	49.26	66.12	52.52	0.48	0.185069	0.249374	1.3	0.00509957	0.0620949		Up	-0.82			X
ENSMUSG00000038527	C1rl	37.75	42.7	39.27	28.23	26.65	18.87	42.43	43.42	43.31	22.21	17.69	19.49	-0.72	0.0487928	0.136428	-1.12	0.00650096	0.0665933		Down	0.4			X
ENSMUSG00000006589	Aprt	17.56	19.59	20.88	39.87	49.08	39.17	23.35	23.09	22.1	39.98	44.24	53.48	1.13	0.00144249	0.0431231	0.99	0.0124496	0.0824663	Up		0.14			X
ENSMUSG00000005397	Nid1	20.67	16.88	26.77	24.03	52.28	40.99	15.45	18.49	22.9	42.54	66.19	49.55	0.82	0.115618	0.199208	1.47	0.00432688	0.0587221		Up	-0.65			X
ENSMUSG00000023044	Csad	48.01	57.15	39.23	16.64	16.31	19.72	28.18	54.94	36.06	22.34	26.59	31.98	-1.44	0.00349018	0.0559609	-0.52	0.200751	0.259877	Down		-0.92			X
ENSMUSG00000023067	Cdkn1a	21.01	22.74	30.42	59.19	47.63	46.82	7	8.72	17.95	38.37	50.55	54.79	1.06	0.00811955	0.0710561	2.19	0.0217551	0.0999755	Up	Up	-1.13			X
ENSMUSG00000020423	Btg2	35.9	18.03	23.74	68.07	50.99	47.17	10.97	11.47	16.96	38.79	65.09	30.2	1.13	0.0383793	0.124226	1.71	0.0167137	0.0907548		Up	-0.58			X
ENSMUSG00000022865	Cxadr	24.94	19.48	16.75	37.69	66.08	53.4	18.51	17.25	16.6	47.73	53.7	50.07	1.34	0.0124722	0.0824976	1.53	2.32727e-05	0.0148472	Up	Up	-0.19			X
ENSMUSG00000060550	H2-Q7	20.44	15.71	12.34	56.29	51.08	41.69	26.62	27.37	13.21	47.13	63.86	46.68	1.63	0.00502017	0.0617803	1.28	0.0475052	0.135212	Up		0.35			X
ENSMUSG00000030342	Cd9	8.55	8.88	14.57	47.55	47.34	50.25	11.91	14.07	14.23	59.41	80.24	71.71	2.21	0.0113015	0.0795163	2.38	0.000248535	0.0290717	Up	Up	-0.17			X
ENSMUSG00000028445	Enho	43.94	52.25	39.89	23.85	22.42	19.03	50.09	50.45	43.21	25.5	32.15	28.63	-1.05	0.00233688	0.0492781	-0.74	0.00456109	0.0599215	Down		-0.31			X
ENSMUSG00000024503	Spink1	2.48	3.49	5.34	56.23	95.21	66.91	5.45	3.64	3.57	55.1	70.75	66.34	4.27	0.000619869	0.0364254	3.91	0.0003139	0.0300976	Up	Up	0.36			X
ENSMUSG00000010609	Psen2	18.93	20.34	20.05	59.04	54.52	61.51	22.83	25.74	20.64	50.82	37.58	45.18	1.56	5.81445e-05	0.0199745	0.94	0.00512173	0.0621403	Up		0.62			X
ENSMUSG00000031781	Ciapin1	19.75	22.62	15.88	55.69	55.28	48.61	22.25	25.12	19.4	50.4	54.91	50.93	1.46	0.00415608	0.0579866	1.23	0.00359036	0.0562394	Up	Up	0.23			X
ENSMUSG00000068220	Lgals1	12.99	7.67	18.15	21.3	56.7	27.4	19.71	22.39	25.41	65.97	92.87	75.97	1.39	0.0677064	0.155745	1.79	0.000829987	0.0382339		Up	-0.4			X
ENSMUSG00000021268	Meg3	9.88	5.89	16.98	39.92	64.84	32.82	14.42	10.88	15.48	59.69	71.45	113.1	2.13	0.0201795	0.0971186	2.54	0.00333153	0.0552552	Up	Up	-0.41			X
ENSMUSG00000002233	Rhoc	18.18	20.01	37.4	27.66	31.1	30.77	23.43	30.32	36.57	54.06	92.05	62.2	0.32	0.431022	0.378346	1.19	0.0171485	0.0914566		Up	-0.87			X
ENSMUSG00000001403	Ube2c	18.45	14.59	20.69	85.29	99.54	44.49	19.02	16.32	13.12	41.16	38.96	58.03	2.02	0.0178979	0.0926084	1.5	0.00343313	0.0557983	Up	Up	0.52			X
ENSMUSG00000031700	Gpt2	15.8	13.69	17.09	76.86	80.64	83.8	13.99	12.27	16.92	42.57	56.67	42.98	2.37	0.000424915	0.0328062	1.71	0.000840267	0.0384704	Up	Up	0.66			X
ENSMUSG00000030237	Slco1a4	75.53	65.33	43.29	24.67	18.07	20.81	70.55	66.45	55.65	17.36	8.78	11.75	-1.5	0.0110443	0.0789036	-2.39	0.00762577	0.0694347	Down	Down	0.89			X
ENSMUSG00000041548	Hspb8	27.45	25.82	24.67	49.1	47.6	60.24	30.73	32.47	29.91	63.31	51.79	45.83	1	0.00492429	0.0614178	0.78	0.0234892	0.103143	Up		0.22			X
ENSMUSG00000041132	N4bp2l1	60.76	65.36	54.94	58.12	14.79	43.19	42.5	52.52	51.12	23.37	13.52	15.17	-0.85	0.290448	0.313444	-1.52	0.0139884	0.0856052		Down	0.67			X
ENSMUSG00000026417	Pigr	6.09	4.95	6.12	113.17	74.62	166.26	6.51	6.91	5.57	50.08	40.24	32.25	4.27	0.00347373	0.0559243	2.65	0.00109363	0.040484	Up	Up	1.62			X
ENSMUSG00000092008	Cyp2c69	69.26	62	75.41	7.39	16.99	11.55	53.38	70.07	116.12	12.32	13.18	16.96	-2.59	0.0134211	0.0845977	-2.43	0.00901385	0.0737878	Down	Down	-0.16			X
ENSMUSG00000030605	Mfge8	12.21	12.12	23.83	51.68	57.62	57.61	18.44	19.79	21.33	82.58	86.06	84.19	1.86	0.026023	0.107131	2.08	0.000367481	0.0318166		Up	-0.22			X
ENSMUSG00000015839	Nfe2l2	24.95	23.76	26.23	50.74	60.42	54.78	28.27	28.16	26.51	67.86	72.43	64.23	1.14	0.000651939	0.0368839	1.3	0.000110805	0.0239015	Up	Up	-0.16			X
ENSMUSG00000049044	Rapgef4	20.99	28.62	30.69	58.86	66.37	103.98	27.36	26.76	28.6	42.58	43.15	54.17	1.48	0.0109853	0.0787719	0.75	0.0171746	0.0915146	Up		0.73			X
ENSMUSG00000072680	Tmem254c	88.17	73.56	50.45	19.3	26.19	15.94	41.44	88.76	64.43	28.4	24.23	28.42	-1.78	0.00512254	0.0621403	-1.2	0.0569287	0.145037	Down		-0.58			X
ENSMUSG00000017718	Afmid	51.64	58.58	57.79	42.79	32.79	40.77	62.15	61.92	58.7	33.41	25.98	28.42	-0.54	0.0281377	0.110552	-1.06	0.00694231	0.0674621		Down	0.52			X
ENSMUSG00000050440	Hamp	0.89	1.14	0.57	202.16	110.27	71.87	0.45	0.59	1.49	81.04	36.8	50.23	6.97	0.000514644	0.0341366	5.98	0.00079219	0.0375645	Up	Up	0.99			X
ENSMUSG00000067656	Slc22a27	69.82	78.1	50.2	35.89	34.76	26.38	60.95	67.47	59.73	36.36	22.07	32.58	-1.02	0.0153451	0.0883333	-1.07	0.0323897	0.116416	Down		0.05			X
ENSMUSG00000026547	Tagln2	12.75	8.53	32.29	51.34	65.71	63.62	30.55	31.74	26.32	79.42	91.42	83.05	1.97	0.0683116	0.15626	1.52	0.000207256	0.0277706		Up	0.45			X
ENSMUSG00000037278	Tmem97	30.97	36.05	27.92	70.84	87.01	57.06	37.74	35.58	30.52	52.88	55.85	64.97	1.16	0.0083839	0.0718079	0.74	0.00432766	0.0587221	Up		0.42			X
ENSMUSG00000039653	Baat	26.11	24.4	25.06	81.5	57.76	87.14	37.13	38.64	34.74	75.81	53.66	59.15	1.56	0.012092	0.0814847	0.76	0.0280608	0.110438	Up		0.8			X
ENSMUSG00000055653	Gpc3	25.42	28.2	30.99	100.47	59.19	63.97	38.61	33.31	26.88	64.41	54.04	87.31	1.36	0.0199613	0.0968144	1.04	0.0168644	0.0908888	Up	Up	0.32			X
ENSMUSG00000057465	Saa2	1.65	0.87	1.5	127.78	108.78	218.4	1.79	2.19	2.54	53.55	63.38	42.81	6.7	8.71749e-05	0.0217567	4.55	3.58346e-05	0.0178027	Up	Up	2.15			X
ENSMUSG00000047228	BC048546	29.59	34.21	31.71	66.29	59.62	73.2	25.38	29.29	38.09	63.49	122.81	64.44	1.05	0.000911091	0.038609	1.38	0.0289717	0.111826	Up		-0.33			X
ENSMUSG00000038235	F11r	39.16	43.41	45.85	46.78	56.75	47.48	36.54	41.04	46.65	82.39	88.31	78.91	0.23	0.112942	0.19702	1.01	0.0036209	0.0562958		Up	-0.78			X
ENSMUSG00000027870	Hao2	99.32	98.3	83.86	19.9	27.55	11.27	87.93	93.27	94.77	29.84	17.11	29.31	-2.34	0.0208474	0.0983497	-1.9	0.0173572	0.0918248	Down	Down	-0.44			X
ENSMUSG00000078964	Ces1b	18.5	17.95	16.53	113.13	108.34	91.29	19.58	19.3	18.49	108.78	56.19	106.12	2.55	0.000165121	0.0258758	2.17	0.0194035	0.095843	Up	Up	0.38			X
ENSMUSG00000041959	S100a10	15.17	10	19.71	85.38	92.32	90.98	20.91	22.1	23.41	105.3	117.1	114.52	2.63	0.0105353	0.0778501	2.34	3.81004e-06	0.0123034	Up	Up	0.29			X
ENSMUSG00000061540	Orm2	0.33	0.37	0.3	108.14	108.98	210.08	0.82	0.75	0.67	85.73	145.66	68.04	8.29	0.000964059	0.038609	6.81	0.00146377	0.0431231	Up	Up	1.48			X
ENSMUSG00000034868	Myl12b	30.79	29.91	41.17	60.16	60.06	59	48.27	51.83	46.07	94.26	105.51	105.25	0.83	0.0295819	0.112689	1.06	0.000135656	0.0248271		Up	-0.23			X
ENSMUSG00000018459	Slc13a3	68.11	94.86	61.23	28.9	39.54	27.51	67.95	96.14	71.26	79.85	46.13	63.51	-1.22	0.00881056	0.0732216	-0.33	0.30765	0.323006	Down		-0.89			X
ENSMUSG00000019122	Ccl9	38.54	40.07	40.77	104.91	87.4	97.12	47.61	51	45.36	63.97	60.19	68.35	1.27	0.00175686	0.0453137	0.42	0.00446845	0.0594053	Up		0.85			X
ENSMUSG00000042476	Abcb4	42.88	40.15	36	90.63	86.55	116.88	33.75	32.94	34.16	80.05	78.86	83.79	1.29	0.00311663	0.0541087	1.26	1.63204e-05	0.0146665	Up	Up	0.03			X
ENSMUSG00000103711	Tstd1	74.77	94.31	78.2	38.32	43.44	33.41	63.08	67.14	80.96	68.52	49.33	68.93	-1.1	0.00184514	0.0460104	-0.19	0.396391	0.367443	Down		-0.91			X
ENSMUSG00000055730	Ces2a	79.42	81.23	98.45	49.85	26.71	39.23	92.24	111.83	97.96	45.17	26.34	34.78	-1.2	0.0319499	0.1157	-1.53	0.0125836	0.0827028		Down	0.33			X
ENSMUSG00000051748	Wfdc21	4.23	3.59	3.46	312.87	112.64	249.03	4.93	3.06	3.33	26.98	36.44	39.26	5.75	0.0046777	0.0602657	3.16	0.00036771	0.0318166	Up	Up	2.59			X
ENSMUSG00000027907	S100a11	9.1	6.61	24.36	56.37	76.51	80.46	23.5	25.27	28.97	136.59	193.84	150.29	2.62	0.034913	0.119899	2.61	0.000431331	0.0328387		Up	0.01			X
ENSMUSG00000032231	Anxa2	31.12	23.08	50.26	39.55	75.32	59.34	37.72	41.86	48.95	119.53	168.45	128.91	0.76	0.148988	0.225713	1.69	0.0012258	0.0410937		Up	-0.93			X
ENSMUSG00000025197	Cyp2c44	40.31	49.14	49.37	80.38	87.02	96.72	40.15	46.77	50.54	110.52	79.19	109.62	0.93	0.00199474	0.0468859	1.11	0.00694718	0.0674621		Up	-0.18			X
ENSMUSG00000012428	Steap4	37.67	31.26	44.5	97.68	93.22	145.62	43.57	44.1	38.2	140.84	103.32	111.93	1.55	0.00477748	0.0609299	1.49	0.00239644	0.0498753	Up	Up	0.06			X
ENSMUSG00000034634	Ly6d	0.87	0.54	1.42	193.1	140.76	208.28	3.12	2.86	3.89	86.27	171.01	126.67	7.51	0.00042498	0.0328062	5.2	0.000733433	0.0374572	Up	Up	2.31			X
ENSMUSG00000053279	Aldh1a1	21.6	20.15	12.44	177.21	162.56	178.38	18.15	20.29	16.29	129.24	77.9	128.6	3.29	0.00464559	0.0602657	2.58	0.00412225	0.0579866	Up	Up	0.71			X
ENSMUSG00000036110	Slc17a2	129.11	114.26	98.85	56.42	45.5	61.26	95.03	117.45	93.44	65.81	55.93	64.15	-1.07	0.00342062	0.0557894	-0.71	0.00733998	0.0685902	Down		-0.36			X
ENSMUSG00000068086	Cyp2d9	36.47	34.05	31.37	127.09	185.81	156.59	42.02	44.9	28.53	99.21	106.84	173.54	2.19	0.00197556	0.046808	1.7	0.00723573	0.068232	Up	Up	0.49			X
ENSMUSG00000017002	Slpi	0.29	0.06	1.12	57.59	168.27	135.06	0.54	0.75	0.56	137.36	365.54	205.37	8.01	0.0031801	0.0544157	8.26	0.00110386	0.040484	Up	Up	-0.25			X
ENSMUSG00000029304	Spp1	18.27	13.46	28.68	62.96	119.92	95.63	54.89	57.08	42.45	249.2	130.4	247.5	2.22	0.00633248	0.0660023	1.97	0.0130381	0.0837362	Up	Up	0.25			X
ENSMUSG00000030654	Arl6ip1	53.99	46.74	57.36	158.18	189.8	120.1	59.29	54.4	52.06	109.62	103.58	139.45	1.54	0.00662874	0.0668976	1.08	0.00700889	0.0676222	Up	Up	0.46			X
ENSMUSG00000054619	Mettl7a1	61.69	56.33	55.22	172.79	112.43	151.32	82.44	86.78	68.37	114.45	77.41	108.86	1.31	0.0140986	0.0858447	0.33	0.204022	0.261964	Up		0.98			X
ENSMUSG00000078799	Sult2a5	170.15	173.53	101.86	75.86	27.59	34.78	191.02	200.15	142.77	45.94	18.51	29.64	-1.79	0.0354059	0.120732	-2.58	0.0115477	0.0801517		Down	0.79			X
ENSMUSG00000091867	Cyp2a22	151.79	141.76	134.76	52.86	51.36	55.25	161.8	162.96	153.04	56.29	43.69	58.03	-1.42	7.28707e-05	0.0210102	-1.61	0.00474145	0.060614	Down	Down	0.19			X
ENSMUSG00000028179	Cth	130.74	143.27	171.99	64.24	53.87	52.54	202.88	125.43	150.93	52.2	67.76	30.27	-1.38	0.000944849	0.038609	-1.72	0.0192937	0.0956669	Down	Down	0.34			X
ENSMUSG00000051716	Apon	57.01	53.23	55.52	218.33	158.08	176.19	73.4	59.42	58.99	145.09	120.11	118.62	1.72	0.00471074	0.0604975	1	0.00207079	0.0477644	Up	Up	0.72			X
ENSMUSG00000027712	Anxa5	33.81	33.35	66.97	123.4	121.08	126.07	57.41	58.11	69.62	188.87	277.72	195.07	1.54	0.0427488	0.129765	1.82	0.00295685	0.0532689		Up	-0.28			X
ENSMUSG00000074115	Saa1	6.69	3.51	3.9	261.21	219.34	432.42	6.78	8.02	8.07	139.37	169.38	103.38	5.98	0.000126165	0.0246917	4.13	0.000774988	0.0374572	Up	Up	1.85			X
ENSMUSG00000038776	Ephx1	32.91	45.55	44.42	193.23	146.37	167.26	38.59	55.91	42.65	234.99	217.34	259.39	2.05	0.000580281	0.0358131	2.39	0.00117857	0.0406608	Up	Up	-0.34			X
ENSMUSG00000027801	Tm4sf4	62.08	65.38	82.2	119.51	104.73	142.29	74.78	73	77.65	188.4	275.57	213.23	0.8	0.0107536	0.0783025	1.57	0.00907728	0.0739188		Up	-0.77			X
ENSMUSG00000032786	Alas1	81.91	112.29	84.24	160.55	199.44	227.48	80.33	80.43	88.49	124.79	112.3	148.49	1.08	0.00643275	0.0663713	0.62	0.0222425	0.100786	Up		0.46			X
ENSMUSG00000044005	Gls2	155.3	160.09	184.46	122.3	105.19	98.51	177.07	147.47	177.65	50.26	76.7	58.61	-0.62	0.00736037	0.0686742	-1.45	0.00569892	0.0639635		Down	0.83			X
ENSMUSG00000028088	Fmo5	109.83	93.78	96.46	202.94	207.99	321.46	108.62	97.19	89.5	171.64	138.87	185.72	1.26	0.0199502	0.0968045	0.74	0.0112954	0.0795163	Up		0.52			X
ENSMUSG00000023043	Krt18	61.06	70.13	77.81	125.25	186.36	175.15	78.92	81.1	85.51	293.82	380.52	285.7	1.2	0.00837402	0.0718079	1.95	0.0028401	0.0528299	Up	Up	-0.75			X
ENSMUSG00000015568	Lpl	222.44	201.24	226.72	143	110.75	120.87	197.55	192.06	209.08	99.12	97.05	96.46	-0.8	0.00754541	0.0691658	-1.03	0.000443085	0.0330567		Down	0.23			X
ENSMUSG00000039196	Orm1	0.81	0.33	0.7	394.02	290.65	710.69	0.9	0.68	0.87	135.4	258.55	129.99	9.32	5.67596e-05	0.0198964	7.51	0.000646161	0.0367357	Up	Up	1.81			X
ENSMUSG00000083773	Gm13394	6.04	10.89	7.68	227.05	227.35	295.56	7.58	4.24	11.28	282.51	527.03	318.24	4.94	0.000372114	0.0319583	5.64	0.000626148	0.0364254	Up	Up	-0.7			X
ENSMUSG00000031886	Ces2e	99.9	94.87	99.3	196.58	270.9	222.07	97.67	92.38	88.45	242.59	197.48	250.96	1.22	0.0103035	0.0772535	1.3	0.00292929	0.0532055	Up	Up	-0.08			X
ENSMUSG00000037095	Lrg1	53.82	71.4	45.72	238.44	188.25	424.66	53.76	62.08	49.51	229.52	335.05	220.86	2.25	0.0101124	0.0765474	2.23	0.00210559	0.047784	Up	Up	0.02			X
ENSMUSG00000075706	Gpx4	103.95	110.86	112.52	188.7	167.35	208.91	118.6	128.15	118.81	211.48	287.92	243.44	0.78	0.0072532	0.0683231	1.01	0.0109799	0.0787566		Up	-0.23			X
ENSMUSG00000072849	Serpina1e	240.36	274.96	344.78	86.45	139.72	119.19	190.54	161.25	257.82	42.88	126.57	79.4	-1.33	0.00790735	0.0703231	-1.4	0.0731219	0.160872	Down		0.07			X
ENSMUSG00000028494	Plin2	131.27	113.78	111.29	170.31	155.29	184.04	124.46	130.11	131.8	259.43	338.89	253.44	0.52	0.00743464	0.0688976	1.13	0.0117591	0.0807809		Up	-0.61			X
ENSMUSG00000049382	Krt8	93.34	93.87	88.32	184.04	305.87	270.95	104.24	96.43	91.51	353.16	387.47	345.63	1.43	0.021533	0.0996627	1.89	1.48352e-05	0.0146665	Up	Up	-0.46			X
ENSMUSG00000068877	Selenbp2	281.3	235.35	284.05	165.89	161.82	219.8	306.97	276.76	309.24	133.3	104	77.55	-0.56	0.0376938	0.123287	-1.54	0.0169294	0.0910748		Down	0.98			X
ENSMUSG00000060803	Gstp1	130.38	132.58	145.01	289.28	270.86	261.95	157.41	177.71	154.65	305.13	435.81	370.98	1.01	0.000100944	0.0232165	1.17	0.00768766	0.0695728	Up	Up	-0.16			X
ENSMUSG00000026272	Agxt	308.47	312.48	354.72	171.22	154.43	121.94	378.64	298.11	355.15	186.06	159.69	174.74	-1.13	0.00736504	0.0686979	-0.98	0.002621	0.0515996	Down		-0.15			X
ENSMUSG00000016194	Hsd11b1	361.08	403.84	316.53	229.61	148.6	164.35	363.94	376.68	319.84	194.64	118.18	158.09	-1.01	0.0173229	0.0917975	-1.2	0.0200095	0.0969848	Down	Down	0.19			X
ENSMUSG00000026405	C4bp	187.42	157.92	164.97	344.02	427.93	409.31	194.32	184.57	173.42	324.12	309.45	326.39	1.21	0.000776235	0.0374572	0.8	0.000679608	0.0368839	Up		0.41			X
ENSMUSG00000029810	Tmem176b	151.82	169.81	163.49	295.42	346.66	356.8	178.8	196.65	183.72	391.68	414.9	419.71	1.04	0.00141808	0.0431231	1.13	4.33473e-05	0.0187928	Up	Up	-0.09			X
ENSMUSG00000058135	Gstm1	157.31	178.91	176.58	416.03	304.4	364.45	179.11	231.12	180.02	379.87	272.71	448.22	1.07	0.00638646	0.0661221	0.88	0.0327257	0.117081	Up		0.19			X
ENSMUSG00000026822	Lcn2	8.37	10.12	9.28	450.12	558.87	962.93	14.52	11.66	14.42	383.22	662.02	515.6	6.06	0.00183596	0.0458877	5.23	0.000381224	0.0319863	Up	Up	0.83			X
ENSMUSG00000032047	Acat1	459.02	459.35	408.35	178.4	161.41	154.79	406.11	462.94	410.67	274.15	220	265.12	-1.42	7.00542e-05	0.0210102	-0.76	0.00530617	0.0627645	Down		-0.66			X
ENSMUSG00000022587	Ly6e	133.68	113.49	161.29	386.41	562.29	487.78	219.9	221.77	184.55	576.28	421.78	578.16	1.81	0.00111671	0.040484	1.32	0.0038298	0.0570362	Up	Up	0.49			X
ENSMUSG00000070811	Sult2a2	694.31	689.48	492.76	181.99	128.2	171.17	754.02	784.51	654.21	176.16	63.36	134.57	-1.96	0.000974429	0.038609	-2.67	0.0232876	0.102656	Down		0.71			X
ENSMUSG00000022445	Cyp2d26	608.79	686.83	560.23	242.7	351.59	345.43	558.53	588.09	564.08	382.45	337.67	435.64	-1	0.0153869	0.0883472	-0.57	0.0280891	0.110482	Down		-0.43			X
ENSMUSG00000034528	Hsd17b13	312.43	333.11	364.66	734.06	588.2	641.77	270.4	268.33	299.29	600.02	774.94	720.57	0.96	0.00175409	0.0453137	1.32	0.00219349	0.0482573		Up	-0.36			X
ENSMUSG00000031594	Fgl1	326.2	332.96	377.68	1039.28	710.13	1055.88	338.86	349.89	492.69	517.53	1169.13	559.09	1.42	0.0101981	0.0769072	0.84	0.139194	0.218049	Up		0.58			X
ENSMUSG00000022037	Clu	354.21	390.35	413.86	1612.07	2108.19	2065.81	443.53	466.35	413.96	2092.14	2340.23	2361.43	2.31	0.000463337	0.0334346	2.36	6.99643e-06	0.0132941	Up	Up	-0.05			X
ENSMUSG00000071177	Serpina1d	1948.59	2122.22	1967.46	1735.7	1260.69	1361.96	2129.72	1894.72	1994.09	1015.5	860.51	950.19	-0.48	0.0644476	0.152433	-1.09	0.000392635	0.032208		Down	0.61			X
ENSMUSG00000031722	Hp	2039.72	2167.34	1856.51	3978.89	4034.54	5489.82	2185.6	2124.49	2076.54	4221.94	4503.02	4421.53	1.14	0.00850706	0.0721288	1.04	1.32697e-05	0.0146665	Up	Up	0.1			X
ENSMUSG00000030895	Hpx	3353.05	3369.62	3566.29	5804.89	8069.56	8278.13	3305.7	3210.51	3754.54	5997.58	9568.56	6141.98	1.09	0.0196682	0.0963044	1.05	0.0315807	0.115324	Up		0.04			X
ENSMUSG00000032083	Apoa1	8752.45	11331.7	10829.1	5026.46	3812.84	5428.86	11631.9	12450.7	11999.1	8481.45	8117.92	8005.5	-1.12	0.00553614	0.0635752	-0.55	0.000141478	0.0248495	Down		-0.57			X
ENSMUSG00000102657	Gm37899	0	0	0	0.01	0.01	0.01	0	0	0	0	0	0
ENSMUSG00000101674	4930444A19Rik	0.01	0.01	0.01	0	0	0	0	0	0	0	0	0
ENSMUSG00000097283	Gm26686	0	0	0	0.01	0.01	0.01	0	0	0	0	0	0
ENSMUSG00000061517	Sox21	0	0	0	0	0	0	0	0	0	0.01	0.01	0.01
ENSMUSG00000053166	Cdh22	0	0	0	0	0	0	0	0	0	0.01	0.01	0.01
ENSMUSG00000050089	Akap4	0	0	0	0	0	0	0	0	0	0.01	0.01	0.01
ENSMUSG00000046699	Slitrk4	0	0	0	0	0	0	0	0	0	0.01	0.01	0.01
ENSMUSG00000022454	Nell2	0	0	0	0	0	0	0	0	0	0.01	0.01	0.01
ENSMUSG00000021732	Fgf10	0	0	0	0	0	0	0	0	0	0.01	0.01	0.01
ENSMUSG00000000197	Nalcn	0	0	0	0	0	0	0.01	0.01	0.01	0	0	0
ENSMUSG00000107479	RP23-111G16.8	0	0	0	0	0	0	0	0	0	0.02	0.01	0.01				0.18	0.0503576	0.137576
ENSMUSG00000106498	Gm43032	0	0	0	0	0	0	0	0	0.01	0.01	0.01	0.01				0.09	0.183503	0.248264
ENSMUSG00000104632	Gm42909	0.01	0.01	0.01	0	0	0	0	0	0	0	0	0.01				0.05	0.42265	0.374859
ENSMUSG00000104044	Gm37566	0.01	0	0	0.01	0.01	0.01	0	0	0	0	0	0	0.09	0.183503	0.248264
ENSMUSG00000103805	Gm37063	0	0	0	0.01	0.01	0.01	0	0	0	0	0	0.01				0.05	0.42265	0.374859
ENSMUSG00000103092	Pcdha5	0	0	0	0	0	0	0.01	0.02	0.01	0	0	0				-0.18	0.0503576	0.137576
ENSMUSG00000097157	Gm26512	0	0	0	0.01	0.01	0.01	0	0	0.01	0	0	0				-0.05	0.42265	0.374859
ENSMUSG00000082336	Gm8401	0.01	0.02	0.01	0	0	0	0	0	0	0	0	0	-0.18	0.0503576	0.137576
ENSMUSG00000070601	Vmn2r84	0	0	0	0	0	0	0	0	0.01	0.01	0.01	0.01				0.09	0.183503	0.248264
ENSMUSG00000062961	Ccdc177	0	0	0	0	0	0	0	0	0.01	0.01	0.01	0.01				0.09	0.183503	0.248264
ENSMUSG00000060284	Sp7	0	0	0	0	0	0	0.01	0.01	0.01	0.01	0	0				-0.09	0.183503	0.248264
ENSMUSG00000058248	Kcnh1	0	0	0	0	0	0	0	0	0	0.01	0.01	0.02				0.18	0.0503576	0.137576
ENSMUSG00000050121	Opalin	0	0	0	0	0.01	0	0	0	0	0.01	0.01	0.01	0.05	0.42265	0.374859
ENSMUSG00000027748	Trpc4	0.01	0	0	0	0	0	0	0	0	0.01	0.01	0.01	-0.05	0.42265	0.374859
ENSMUSG00000026163	Sphkap	0	0	0	0	0	0	0	0	0	0.02	0.01	0.01				0.18	0.0503576	0.137576
ENSMUSG00000106024	A530083M17Rik	0.01	0	0.01	0	0	0	0	0	0	0.01	0.01	0.01	-0.09	0.183503	0.248264
ENSMUSG00000104052	Gm38125	0.01	0.01	0	0.01	0.01	0.01	0	0	0	0	0	0	0.05	0.42265	0.374859
ENSMUSG00000102694	Gm37496	0	0	0	0.01	0.01	0	0	0	0	0.01	0.01	0.01	0.09	0.183503	0.248264
ENSMUSG00000102383	Gm38142	0.01	0	0	0.01	0.01	0.02	0	0	0	0	0	0	0.13	0.0984072	0.184283
ENSMUSG00000102179	Gm37868	0	0	0	0.01	0.01	0.03	0	0	0	0	0	0	0.22	0.113343	0.197256
ENSMUSG00000086189	Gm15462	0	0	0	0	0.01	0	0.01	0.01	0.01	0.01	0	0	0.05	0.42265	0.374859	-0.09	0.183503	0.248264			0.14
ENSMUSG00000085584	Rgag1	0.01	0	0.01	0	0	0	0.01	0.01	0.01	0	0	0	-0.09	0.183503	0.248264
ENSMUSG00000052430	Bmpr1b	0.01	0	0	0.01	0.01	0.01	0	0	0	0.01	0	0	0.09	0.183503	0.248264	0.05	0.42265	0.374859			0.04
ENSMUSG00000050866	Clrn3	0	0	0	0.01	0.01	0	0	0	0	0.01	0.01	0.01	0.09	0.183503	0.248264
ENSMUSG00000042401	Crtac1	0	0	0	0	0	0	0	0	0	0.02	0.01	0.02				0.22	0.0339737	0.118671
ENSMUSG00000040138	Ndp	0	0	0	0	0	0	0.01	0.01	0.02	0	0.01	0				-0.13	0.0984072	0.184283
ENSMUSG00000038630	Zkscan16	0.01	0	0	0	0	0	0.02	0.01	0.01	0	0	0	-0.05	0.42265	0.374859	-0.18	0.0503576	0.137576			0.13
ENSMUSG00000034533	Scn10a	0.01	0	0	0	0	0	0	0	0	0.01	0.02	0.01	-0.05	0.42265	0.374859	0.18	0.0503576	0.137576			-0.23
ENSMUSG00000031374	Zfp92	0	0	0	0.01	0	0	0	0	0	0.01	0.01	0.02	0.05	0.42265	0.374859	0.18	0.0503576	0.137576			-0.13
ENSMUSG00000030092	Cntn6	0	0	0	0	0	0	0	0	0.01	0.02	0.01	0.01				0.13	0.0984072	0.184283
ENSMUSG00000029875	Ccdc184	0	0	0	0	0	0	0	0	0	0.03	0.01	0.01				0.22	0.113343	0.197256
ENSMUSG00000022303	Dcstamp	0	0	0	0	0	0.01	0	0	0	0.01	0.02	0.01	0.05	0.42265	0.374859	0.18	0.0503576	0.137576			-0.13
ENSMUSG00000020067	Mypn	0	0.01	0	0.02	0.01	0.01	0	0	0	0	0	0	0.13	0.0984072	0.184283
ENSMUSG00000019905	Gprc6a	0	0	0	0.02	0.01	0.01	0	0	0	0	0.01	0	0.18	0.0503576	0.137576	0.05	0.42265	0.374859			0.13
ENSMUSG00000004540	Psg17	0	0	0	0.01	0.01	0.01	0	0.01	0	0.01	0	0				0	1	0.574725
ENSMUSG00000108784	RP23-292C5.7	0.01	0.02	0.01	0	0	0.02	0	0	0	0	0	0	-0.09	0.417934	0.374859
ENSMUSG00000107709	RP23-20L3.2	0.01	0	0	0.01	0.01	0.01	0	0	0	0.01	0.01	0	0.09	0.183503	0.248264	0.09	0.183503	0.248264			0
ENSMUSG00000106296	4632404M16Rik	0	0	0.01	0	0.01	0	0	0	0.01	0.01	0.01	0.01	0	1	0.574725	0.09	0.183503	0.248264			-0.09
ENSMUSG00000104626	Gm42675	0	0	0.01	0	0	0	0.01	0.01	0	0.01	0.01	0.01	-0.05	0.42265	0.374859	0.05	0.42265	0.374859			-0.1
ENSMUSG00000104597	B230334C09Rik	0.01	0.01	0.01	0.01	0	0	0	0.01	0	0	0.01	0	-0.09	0.183503	0.248264	0	1	0.574725			-0.09
ENSMUSG00000104376	Gm37516	0.01	0	0	0	0	0	0.01	0	0	0.02	0.01	0.01	-0.05	0.42265	0.374859	0.13	0.0984072	0.184283			-0.18
ENSMUSG00000103883	Gm37010	0	0	0	0	0	0	0	0	0.01	0.01	0.01	0.03				0.17	0.154724	0.229703
ENSMUSG00000103443	Gm37132	0	0	0.01	0	0	0.01	0.01	0	0	0.01	0.01	0.01	0	1	0.574725	0.09	0.183503	0.248264			-0.09
ENSMUSG00000102841	Gm38036	0.02	0.02	0.01	0	0	0.01	0	0	0	0	0	0	-0.18	0.0480153	0.135513
ENSMUSG00000102796	Gm37711	0	0	0	0	0	0	0	0	0	0.01	0.03	0.02				0.26	0.064906	0.152788
ENSMUSG00000102605	Gm37264	0	0	0	0	0	0	0	0.02	0	0.02	0.01	0.01				0.09	0.417934	0.374859
ENSMUSG00000099373	Gm19667	0.02	0	0	0.01	0.01	0.02	0	0	0	0	0	0	0.09	0.417934	0.374859
ENSMUSG00000099364	5730419F03Rik	0	0	0	0.01	0.01	0	0	0	0	0.01	0.02	0.01	0.09	0.183503	0.248264	0.18	0.0503576	0.137576			-0.09
ENSMUSG00000098052	Gm5300	0	0	0	0	0	0	0	0	0	0.02	0.02	0.02
ENSMUSG00000097744	D030040B21Rik	0.01	0.02	0.01	0	0	0	0	0	0	0.01	0.01	0	-0.18	0.0503576	0.137576	0.09	0.183503	0.248264			-0.27
ENSMUSG00000097160	A630072L19Rik	0.01	0.01	0	0	0	0	0	0	0.01	0.01	0.01	0.01	-0.09	0.183503	0.248264	0.09	0.183503	0.248264			-0.18
ENSMUSG00000095407	Tmem200c	0	0	0	0	0	0	0.01	0	0.01	0.01	0.01	0.02				0.09	0.231157	0.278921
ENSMUSG00000092083	Kcnb2	0	0	0.01	0	0	0.01	0	0	0.01	0.01	0.01	0.01	0	1	0.574725	0.09	0.183503	0.248264			-0.09
ENSMUSG00000091618	H60c	0.03	0.01	0.01	0	0	0	0	0	0	0.01	0	0	-0.22	0.113343	0.197256	0.05	0.42265	0.374859			-0.27
ENSMUSG00000086443	4933421A08Rik	0	0	0	0.02	0.02	0.02	0	0	0	0	0	0
ENSMUSG00000084929	Foxo6os	0	0.01	0	0.02	0.01	0.01	0	0	0	0.01	0	0	0.13	0.0984072	0.184283	0.05	0.42265	0.374859			0.08
ENSMUSG00000082467	Gm6743	0	0	0	0	0	0	0	0	0	0.02	0.02	0.02
ENSMUSG00000073234	Gm8773	0	0	0.01	0	0	0	0	0.01	0	0.01	0.01	0.02	-0.05	0.42265	0.374859	0.13	0.0984072	0.184283			-0.18
ENSMUSG00000070570	Slc17a7	0	0	0	0	0	0	0	0.02	0	0.02	0.01	0.01				0.09	0.417934	0.374859
ENSMUSG00000068373	D430041D05Rik	0.01	0	0	0	0	0	0.01	0.01	0.01	0.01	0	0.01	-0.05	0.42265	0.374859	-0.05	0.42265	0.374859			0
ENSMUSG00000067220	Cnga1	0.01	0.01	0.02	0	0	0	0	0.01	0	0	0	0.01	-0.18	0.0503576	0.137576	0	1	0.574725			-0.18
ENSMUSG00000060170	Olfr1371	0.01	0.03	0.02	0	0	0	0	0	0	0	0	0	-0.26	0.064906	0.152788
ENSMUSG00000057116	AF366264	0.01	0.01	0.01	0	0.01	0	0	0.01	0	0.01	0	0	-0.09	0.183503	0.248264	0	1	0.574725			-0.09
ENSMUSG00000055761	Nkain3	0	0	0	0	0	0.01	0.01	0	0	0.02	0.01	0.01	0.05	0.42265	0.374859	0.13	0.0984072	0.184283			-0.08
ENSMUSG00000055214	Pld5	0	0.01	0	0	0	0	0	0.01	0.01	0.01	0.01	0.01	-0.05	0.42265	0.374859	0.05	0.42265	0.374859			-0.1
ENSMUSG00000047819	Tigd4	0	0	0	0	0.01	0	0.01	0.01	0.01	0.01	0	0.01	0.05	0.42265	0.374859	-0.05	0.42265	0.374859			0.1
ENSMUSG00000045065	9930022D16Rik	0	0	0	0	0	0.01	0	0	0	0.01	0.02	0.02	0.05	0.42265	0.374859	0.22	0.0339737	0.118671			-0.17
ENSMUSG00000043727	F830045P16Rik	0.01	0	0.01	0	0	0	0.01	0.01	0.02	0	0	0	-0.09	0.183503	0.248264	-0.18	0.0503576	0.137576			0.09
ENSMUSG00000043498	9330132A10Rik	0	0	0	0.01	0.01	0.02	0.01	0	0	0	0	0.01	0.18	0.0503576	0.137576	0	1	0.574725			0.18
ENSMUSG00000041202	Pla2g2d	0	0	0	0.01	0	0	0	0	0.01	0.01	0.01	0.02	0.05	0.42265	0.374859	0.13	0.0984072	0.184283			-0.08
ENSMUSG00000039313	AF529169	0	0	0	0	0.01	0	0	0	0	0.02	0.01	0.02	0.05	0.42265	0.374859	0.22	0.0339737	0.118671			-0.17
ENSMUSG00000035435	Abca17	0	0.01	0	0.01	0	0.01	0	0	0	0.01	0.01	0.01	0.05	0.518519	0.416591
ENSMUSG00000035200	Chrnb4	0	0	0	0.01	0.01	0.01	0	0.02	0	0.01	0	0				-0.04	0.700677	0.486085
ENSMUSG00000031344	Gabrq	0	0	0	0	0	0	0.01	0.04	0.01	0	0	0				-0.25	0.160426	0.23365
ENSMUSG00000026602	Nphs2	0	0	0.01	0.02	0	0	0	0	0	0.01	0.01	0.01	0.04	0.700677	0.486085
ENSMUSG00000025938	Slco5a1	0	0	0	0	0	0	0	0	0	0.02	0.02	0.02
ENSMUSG00000025082	Vwa2	0.01	0.01	0	0.01	0	0	0	0	0	0.01	0.01	0.01	-0.05	0.518519	0.416591
ENSMUSG00000024593	Megf10	0	0	0	0	0	0	0	0.02	0.01	0.01	0.01	0.01				0	0.962874	0.566415
ENSMUSG00000021490	Slc34a1	0.01	0	0	0	0.01	0	0.01	0.01	0.01	0.01	0	0	0	1	0.574725	-0.09	0.183503	0.248264			0.09
ENSMUSG00000020401	Fam71b	0	0	0	0.01	0	0	0	0	0	0.01	0.01	0.03	0.05	0.42265	0.374859	0.22	0.113343	0.197256			-0.17
ENSMUSG00000020226	Slc5a4b	0	0	0	0.01	0.02	0.02	0	0	0	0	0	0.01	0.22	0.0339737	0.118671	0.05	0.42265	0.374859			0.17
ENSMUSG00000014725	Adam28	0	0	0	0	0	0	0.01	0.02	0.02	0.01	0	0				-0.18	0.0480153	0.135513
ENSMUSG00000010803	Gabra1	0	0	0	0.01	0	0.01	0	0	0	0.01	0.02	0.01	0.09	0.183503	0.248264	0.18	0.0503576	0.137576			-0.09
ENSMUSG00000007682	Dio2	0.01	0.01	0.01	0	0	0	0	0.01	0	0	0.01	0.01				0.05	0.518519	0.416591
ENSMUSG00000078129	Actl10	0	0	0	0	0	0	0	0	0	0.01	0.03	0.03				0.3	0.0655348	0.153418
ENSMUSG00000108132	RP23-322E20.8	0	0.01	0	0.01	0.01	0.02	0.01	0	0.01	0	0	0	0.13	0.0984072	0.184283	-0.09	0.183503	0.248264			0.22
ENSMUSG00000106732	Gm43792	0.02	0.01	0.01	0	0.01	0.01	0	0	0	0.01	0	0	-0.09	0.231157	0.278921	0.05	0.42265	0.374859			-0.14
ENSMUSG00000106720	Gm43795	0.01	0.02	0	0.01	0.01	0.01	0	0	0.01	0	0	0	0	0.962874	0.566415	-0.05	0.42265	0.374859			0.05
ENSMUSG00000105861	Gm43508	0.01	0.01	0.01	0.01	0	0	0.01	0	0	0	0.02	0	-0.09	0.183503	0.248264	0.04	0.700677	0.486085			-0.13
ENSMUSG00000105824	Gm43466	0.01	0.01	0	0.03	0.01	0.01	0	0	0	0	0	0	0.13	0.261126	0.297194
ENSMUSG00000105586	Gm43009	0.01	0.01	0	0.01	0.01	0.03	0	0	0	0	0	0	0.13	0.261126	0.297194
ENSMUSG00000105322	Gm43751	0.02	0.01	0.01	0	0.03	0	0	0	0	0	0	0	-0.05	0.721564	0.493117
ENSMUSG00000105071	Gm43336	0	0	0	0.01	0.02	0.02	0	0.01	0	0	0	0.01	0.22	0.0339737	0.118671	0	1	0.574725			0.22
ENSMUSG00000104415	Gm37069	0.01	0	0.01	0	0.02	0	0.01	0.01	0.01	0	0	0	0	0.970345	0.568198
ENSMUSG00000104118	Gm37298	0.01	0	0	0.01	0.01	0.02	0	0	0.01	0	0.01	0	0.13	0.0984072	0.184283	0	1	0.574725			0.13
ENSMUSG00000104069	Gm37198	0.02	0	0	0.01	0.02	0.01	0	0.01	0	0	0	0	0.09	0.417934	0.374859	-0.05	0.42265	0.374859			0.14
ENSMUSG00000102989	Gm38318	0	0	0	0.02	0.02	0.02	0	0.01	0	0	0	0				-0.05	0.42265	0.374859
ENSMUSG00000102831	Gm37382	0.01	0	0	0.02	0.02	0.02	0	0	0	0	0	0	0.22	0.0417616	0.128552
ENSMUSG00000097877	Gm26703	0.01	0	0.01	0	0	0	0	0	0	0.01	0.03	0.01	-0.09	0.183503	0.248264	0.22	0.113343	0.197256			-0.31
ENSMUSG00000097368	Gm10390	0.01	0.01	0.01	0.01	0.01	0.01	0	0	0	0	0	0.01				0.05	0.42265	0.374859
ENSMUSG00000097097	5033426O07Rik	0.01	0	0	0.01	0	0	0	0	0	0.01	0.03	0.01	0	1	0.574725	0.22	0.113343	0.197256			-0.22
ENSMUSG00000096948	Gm4221	0	0	0.01	0	0	0	0.02	0.01	0.01	0	0	0.02	-0.05	0.42265	0.374859	-0.09	0.417934	0.374859			0.04
ENSMUSG00000096870	Gm21816	0	0	0	0.01	0.01	0.03	0	0	0	0.01	0	0.01	0.22	0.113343	0.197256	0.09	0.183503	0.248264			0.13
ENSMUSG00000094707	A830019P07Rik	0.01	0	0.01	0	0	0	0	0.01	0.01	0.01	0.01	0.01	-0.09	0.183503	0.248264	0.05	0.42265	0.374859			-0.14
ENSMUSG00000093846	Gm4425	0.01	0	0	0	0.01	0	0.01	0.01	0.01	0	0.01	0.01	0	1	0.574725	-0.05	0.42265	0.374859			0.05
ENSMUSG00000085181	Gm12709	0	0	0.01	0	0	0	0.02	0.01	0.03	0	0	0	-0.05	0.42265	0.374859	-0.26	0.064906	0.152788			0.21
ENSMUSG00000068617	Efcab1	0	0	0	0	0	0	0	0.03	0	0.02	0.01	0.01				0.05	0.721564	0.493117
ENSMUSG00000061531	Tmem236	0	0	0.01	0	0	0	0	0.01	0.01	0.01	0.02	0.01	-0.05	0.42265	0.374859	0.09	0.231157	0.278921			-0.14
ENSMUSG00000057899	Adgrf2	0.01	0.01	0.01	0	0.02	0.01	0	0.01	0	0	0	0	0	0.962874	0.566415	-0.05	0.42265	0.374859			0.05
ENSMUSG00000052295	8030423F21Rik	0.01	0	0.01	0	0	0	0	0.01	0	0.01	0.02	0.01	-0.09	0.183503	0.248264	0.13	0.0984072	0.184283			-0.22
ENSMUSG00000049491	Slc36a3	0	0	0	0	0	0.03	0	0	0	0.01	0.01	0.02	0.13	0.42265	0.374859	0.18	0.0503576	0.137576			-0.05
ENSMUSG00000048616	Nog	0	0	0	0	0	0	0.01	0	0.03	0.01	0.01	0.01				-0.03	0.784635	0.514059
ENSMUSG00000046991	Wdr27	0.01	0	0.01	0.01	0.01	0.01	0.01	0	0	0	0	0.01	0.05	0.42265	0.374859	0	1	0.574725			0.05
ENSMUSG00000044724	Gpr152	0	0	0	0.01	0	0	0.01	0.01	0.01	0.01	0.01	0.01	0.05	0.42265	0.374859
ENSMUSG00000044164	Rnf182	0	0	0	0	0	0	0	0	0.01	0.02	0.01	0.03				0.21	0.0717709	0.159583
ENSMUSG00000042268	Slc26a9	0	0	0	0	0	0	0	0	0	0.02	0.04	0.01				0.3	0.100995	0.186918
ENSMUSG00000036790	Slitrk2	0	0	0	0	0	0	0.01	0	0.01	0.01	0.03	0.01				0.13	0.261126	0.297194
ENSMUSG00000034997	Htr2a	0	0	0.01	0	0	0	0.02	0	0	0.01	0.02	0.01	-0.05	0.42265	0.374859	0.09	0.417934	0.374859			-0.14
ENSMUSG00000033849	B3galt2	0.02	0.01	0	0.01	0.01	0.02	0	0	0	0	0	0	0.05	0.63252	0.46172
ENSMUSG00000033569	Adgrb3	0	0.01	0	0.01	0.01	0.01	0	0	0	0.01	0.02	0	0.09	0.183503	0.248264	0.13	0.220872	0.272916			-0.04
ENSMUSG00000030854	Ptpn5	0.02	0	0	0	0	0	0.01	0	0	0.02	0.01	0.01	-0.09	0.42265	0.374859	0.13	0.0984072	0.184283			-0.22
ENSMUSG00000029307	Dmp1	0	0	0	0	0	0	0.01	0	0	0.02	0.02	0.02				0.22	0.0417616	0.128552
ENSMUSG00000028804	Csmd2	0.01	0.01	0.01	0	0.01	0.01	0	0.01	0	0	0.01	0	-0.05	0.42265	0.374859	0	1	0.574725			-0.05
ENSMUSG00000027520	Zdbf2	0	0	0.01	0	0	0.01	0	0.01	0	0.01	0.01	0.02	0	1	0.574725	0.13	0.0984072	0.184283			-0.13
ENSMUSG00000020891	Alox8	0	0	0	0.02	0.01	0.01	0	0	0.01	0.01	0.01	0	0.18	0.0503576	0.137576	0.05	0.518519	0.416591			0.13
ENSMUSG00000020542	Myocd	0	0	0	0	0	0	0	0.01	0.03	0.01	0.01	0.01				-0.03	0.784635	0.514059
ENSMUSG00000018907	Alox12e	0	0	0	0	0	0	0.03	0	0	0.01	0.01	0.02				0.05	0.721564	0.493117
ENSMUSG00000004231	Pax2	0	0	0	0.02	0.01	0.02	0	0	0	0.01	0	0.01	0.22	0.0339737	0.118671	0.09	0.183503	0.248264			0.13
ENSMUSG00000105624	Gm43187	0.03	0.01	0.01	0.01	0.02	0	0	0	0	0	0	0	-0.08	0.488251	0.404305
ENSMUSG00000105302	Gm19817	0	0	0	0	0	0	0	0.01	0	0.02	0.02	0.03				0.26	0.0137726	0.0851903
ENSMUSG00000103126	Gm37387	0.01	0.03	0.01	0	0	0	0	0	0	0.01	0	0.02	-0.22	0.113343	0.197256	0.13	0.220872	0.272916			-0.35
ENSMUSG00000097930	C330002G04Rik	0.01	0.03	0.01	0	0	0.03	0	0	0	0	0	0	-0.09	0.578631	0.441188
ENSMUSG00000087461	C230014O12Rik	0	0	0	0	0.01	0	0.01	0	0	0.01	0.03	0.02	0.05	0.42265	0.374859	0.21	0.0717709	0.159583			-0.16
ENSMUSG00000085743	8430419K02Rik	0	0	0	0	0	0	0.03	0.01	0	0.01	0.02	0.01				0.01	0.955018	0.564485
ENSMUSG00000073209	Klf14	0	0.01	0	0.02	0	0	0	0	0	0.01	0.03	0.01	0.04	0.700677	0.486085	0.22	0.113343	0.197256			-0.18
ENSMUSG00000067698	Gm10220	0	0	0	0	0	0	0	0	0	0.04	0.01	0.03				0.33	0.0833084	0.170359
ENSMUSG00000067285	Gm16223	0.01	0	0	0.01	0.03	0.01	0	0	0	0.01	0	0.01	0.17	0.154724	0.229703	0.09	0.183503	0.248264			0.08
ENSMUSG00000054910	4931415C17Rik	0	0	0	0	0.02	0	0	0	0	0.02	0.01	0.03	0.09	0.42265	0.374859	0.26	0.064906	0.152788			-0.17
ENSMUSG00000051490	Foxd4	0	0	0	0	0	0	0.01	0	0	0.03	0.02	0.02				0.26	0.0137726	0.0851903
ENSMUSG00000040969	Arhgef38	0.02	0	0	0	0	0	0.01	0.01	0.03	0.01	0	0	-0.09	0.42265	0.374859	-0.17	0.154724	0.229703			0.08
ENSMUSG00000038756	Ttll6	0	0	0	0.01	0	0	0	0	0	0.03	0.03	0.01	0.05	0.42265	0.374859	0.3	0.0655348	0.153418			-0.25
ENSMUSG00000032087	Dscaml1	0	0	0.01	0.01	0	0	0	0	0.01	0.01	0.01	0.03	0	1	0.574725	0.17	0.154724	0.229703			-0.17
ENSMUSG00000021997	Lrrc63	0	0	0	0.01	0.03	0.02	0	0	0	0	0.02	0	0.26	0.064906	0.152788	0.09	0.42265	0.374859			0.17
ENSMUSG00000108173	RP23-93A21.1	0	0.01	0.01	0.01	0.01	0.01	0	0	0	0.01	0.02	0	0.05	0.42265	0.374859	0.13	0.220872	0.272916			-0.08
ENSMUSG00000107534	RP23-100I21.3	0.01	0	0	0.01	0.02	0.01	0.01	0	0	0	0.02	0	0.13	0.0984072	0.184283	0.04	0.700677	0.486085			0.09
ENSMUSG00000106959	Gm42548	0.02	0.01	0.01	0	0.01	0.02	0	0	0	0.01	0	0	-0.05	0.63252	0.46172	0.05	0.42265	0.374859			-0.1
ENSMUSG00000106536	Gm42508	0.01	0	0.01	0	0.01	0.02	0	0	0	0.01	0.01	0.01	0.04	0.666738	0.474292
ENSMUSG00000105155	Gm42910	0	0.01	0	0.01	0	0	0.01	0	0	0.02	0.02	0.01	0	1	0.574725	0.18	0.0480153	0.135513			-0.18
ENSMUSG00000104252	Pcdha4	0.01	0	0.01	0	0	0	0	0	0	0.02	0.02	0.02	-0.09	0.183503	0.248264
ENSMUSG00000104010	Gm37366	0	0	0.02	0.02	0.01	0.01	0.01	0	0	0.01	0	0	0.09	0.417934	0.374859	0	1	0.574725			0.09
ENSMUSG00000103324	Gm37402	0.02	0.01	0	0.01	0.01	0.01	0.01	0	0	0.01	0	0	0	0.962874	0.566415	0	1	0.574725			0
ENSMUSG00000103159	F830112A20Rik	0.02	0.01	0	0.01	0.01	0.02	0.01	0	0	0	0	0	0.05	0.63252	0.46172	-0.05	0.42265	0.374859			0.1
ENSMUSG00000103000	Gm37900	0.02	0.01	0.01	0.01	0.01	0.02	0	0	0	0	0	0	0	1	0.574725
ENSMUSG00000102278	Gm37145	0	0	0.02	0	0	0	0	0.01	0	0.02	0.02	0.01	-0.09	0.42265	0.374859	0.18	0.0480153	0.135513			-0.27
ENSMUSG00000096937	Gm10825	0.01	0	0.01	0	0	0	0.01	0.01	0.01	0.01	0	0.02	-0.09	0.183503	0.248264	0	0.962874	0.566415			-0.09
ENSMUSG00000096146	Kcnj11	0	0	0	0	0	0	0	0	0	0.04	0.02	0.02				0.34	0.0450958	0.132429
ENSMUSG00000090191	9230105E05Rik	0.01	0.02	0.02	0	0	0	0	0.01	0.01	0	0	0.01	-0.22	0.0339737	0.118671	-0.05	0.518519	0.416591			-0.17
ENSMUSG00000087256	Gm15990	0.01	0	0.01	0	0	0	0.01	0.01	0	0.01	0.02	0.01	-0.09	0.183503	0.248264	0.09	0.231157	0.278921			-0.18
ENSMUSG00000085843	Kank4os	0	0	0	0.01	0	0	0.01	0	0.01	0.01	0.02	0.02	0.05	0.42265	0.374859	0.13	0.105763	0.190926			-0.08
ENSMUSG00000079259	Trim71	0	0	0.02	0	0.01	0	0.01	0.01	0.02	0	0	0.01	-0.04	0.700677	0.486085	-0.13	0.0984072	0.184283			0.09
ENSMUSG00000078624	Olfr613	0	0	0.01	0	0	0	0.01	0.01	0	0.02	0.01	0.02	-0.05	0.42265	0.374859	0.13	0.105763	0.190926			-0.18
ENSMUSG00000078161	Erich3	0.01	0	0.01	0	0	0.01	0.01	0.01	0.01	0.01	0	0.01	-0.05	0.518519	0.416591	-0.05	0.42265	0.374859			0
ENSMUSG00000078160	Gm16503	0	0	0	0.01	0	0	0	0.01	0	0.04	0.01	0.01	0.05	0.42265	0.374859	0.21	0.207881	0.264634			-0.16
ENSMUSG00000072621	Slfn10-ps	0.01	0	0.01	0.01	0.01	0.02	0	0	0.01	0	0	0.01	0.09	0.231157	0.278921	0	1	0.574725			0.09
ENSMUSG00000071113	Mboat4	0.01	0.01	0	0	0.01	0	0	0	0	0.02	0.01	0.02	-0.05	0.518519	0.416591	0.22	0.0339737	0.118671			-0.27
ENSMUSG00000070880	Gad1	0.01	0	0	0.01	0	0	0.02	0.02	0.01	0	0	0.01	0	1	0.574725	-0.18	0.0480153	0.135513			0.18
ENSMUSG00000060559	Gm10083	0	0	0	0	0	0.01	0.02	0.01	0.01	0.01	0.01	0.01	0.05	0.42265	0.374859	-0.04	0.42265	0.374859			0.09
ENSMUSG00000056856	Jakmip3	0	0.01	0	0.01	0	0.02	0.01	0	0	0.01	0.01	0.01	0.09	0.390073	0.364908	0.09	0.183503	0.248264			0
ENSMUSG00000050558	Prokr2	0	0.01	0.01	0	0.01	0	0	0	0.01	0.01	0.01	0.02	-0.05	0.518519	0.416591	0.13	0.0984072	0.184283			-0.18
ENSMUSG00000049709	Nlrp10	0.01	0.01	0	0.01	0.01	0	0.01	0.01	0.01	0	0	0.01	0	1	0.574725	-0.09	0.183503	0.248264			0.09
ENSMUSG00000048899	Rimkla	0	0.01	0	0.01	0.01	0	0	0	0.01	0.01	0.01	0.02	0.05	0.518519	0.416591	0.13	0.0984072	0.184283			-0.08
ENSMUSG00000047344	Lancl3	0.01	0	0	0	0	0.01	0.01	0	0.01	0.01	0.02	0.01	0	1	0.574725	0.09	0.231157	0.278921			-0.09
ENSMUSG00000046793	Gpr61	0	0.01	0	0.02	0	0.01	0	0.01	0	0.01	0.01	0.01	0.09	0.390073	0.364908	0.09	0.183503	0.248264			0
ENSMUSG00000040896	Kcnd3	0	0	0	0.01	0	0	0	0.01	0.01	0.02	0.02	0.01	0.05	0.42265	0.374859	0.13	0.105763	0.190926			-0.08
ENSMUSG00000040310	Alx4	0	0	0	0	0.01	0	0.01	0.01	0.01	0.02	0.01	0.01	0.05	0.42265	0.374859	0.04	0.42265	0.374859			0.01
ENSMUSG00000034117	Ptgdr2	0.01	0	0	0	0	0.01	0.01	0.01	0.01	0.02	0.01	0	0	1	0.574725	0	0.962874	0.566415			0
ENSMUSG00000032940	Rbm11	0	0	0	0.02	0.01	0.02	0	0	0	0	0.01	0.02	0.22	0.0339737	0.118671	0.13	0.220872	0.272916			0.09
ENSMUSG00000029005	Draxin	0	0.01	0.01	0.02	0	0	0	0	0	0.01	0.02	0.01	0	0.970345	0.568198	0.18	0.0503576	0.137576			-0.18
ENSMUSG00000027895	Kcnc4	0	0	0	0	0	0	0	0.01	0	0.04	0.02	0.01				0.25	0.118393	0.201463
ENSMUSG00000025557	Slc15a1	0	0.01	0	0	0	0	0	0.01	0.02	0.01	0.02	0.01	-0.05	0.42265	0.374859	0.05	0.63252	0.46172			-0.1
ENSMUSG00000025551	Fgf14	0	0	0	0	0	0	0.01	0.04	0.01	0.01	0.01	0				-0.16	0.297228	0.317396
ENSMUSG00000025038	Efhc2	0	0	0	0	0.01	0	0.02	0.01	0.01	0.01	0	0.02	0.05	0.42265	0.374859	-0.05	0.63252	0.46172			0.1
ENSMUSG00000022144	Gdnf	0.01	0	0	0.01	0.01	0	0	0.01	0	0.01	0.02	0.01	0.05	0.518519	0.416591	0.13	0.0984072	0.184283			-0.08
ENSMUSG00000108803	RP23-268E17.1	0.01	0.01	0.01	0	0.01	0	0.01	0.01	0	0.02	0	0.01	-0.09	0.183503	0.248264	0.04	0.666738	0.474292			-0.13
ENSMUSG00000107966	RP23-82I13.6	0.03	0.01	0.01	0.01	0.01	0.01	0	0	0	0	0	0.01	-0.08	0.42265	0.374859	0.05	0.42265	0.374859			-0.13
ENSMUSG00000107883	RP23-42H18.4	0	0	0.01	0.02	0.02	0.02	0	0	0	0	0	0.02	0.22	0.0417616	0.128552	0.09	0.42265	0.374859			0.13
ENSMUSG00000107263	Gm42471	0	0	0	0.03	0.03	0.02	0	0	0	0.01	0	0	0.34	0.0125745	0.0826831	0.05	0.42265	0.374859			0.29
ENSMUSG00000107163	Gm43496	0.01	0	0	0.01	0.01	0.01	0.01	0	0.02	0.01	0	0.01	0.09	0.183503	0.248264	-0.04	0.666738	0.474292			0.13
ENSMUSG00000106948	Gm42785	0.01	0.01	0.01	0.01	0.01	0	0.01	0.01	0.01	0.01	0	0	-0.05	0.42265	0.374859	-0.09	0.183503	0.248264			0.04
ENSMUSG00000106815	Gm43658	0.01	0.01	0	0.01	0.02	0.03	0	0	0	0	0.01	0	0.17	0.1249	0.206765	0.05	0.42265	0.374859			0.12
ENSMUSG00000106682	Gm42648	0.03	0	0	0.02	0.01	0.01	0.01	0	0	0.01	0	0	0.05	0.721564	0.493117	0	1	0.574725			0.05
ENSMUSG00000105598	Gm43186	0.03	0.03	0.03	0	0	0	0	0	0	0	0	0
ENSMUSG00000105482	Gm42596	0	0.03	0	0	0	0	0	0	0.01	0.01	0.01	0.03	-0.13	0.42265	0.374859	0.17	0.154724	0.229703			-0.3
ENSMUSG00000104888	1500005C15Rik	0	0.01	0.01	0.01	0.01	0.02	0	0	0	0.01	0.02	0	0.09	0.231157	0.278921	0.13	0.220872	0.272916			-0.04
ENSMUSG00000104735	C130075A20Rik	0.01	0	0.02	0	0	0	0	0.01	0	0.01	0.03	0.01	-0.13	0.220872	0.272916	0.17	0.154724	0.229703			-0.3
ENSMUSG00000103808	Gm37060	0.04	0.01	0	0.01	0.01	0.02	0	0	0	0	0	0	-0.03	0.865881	0.538987
ENSMUSG00000103122	Gm37391	0.03	0.01	0	0.01	0.01	0.01	0	0	0	0.01	0.01	0	-0.03	0.784635	0.514059	0.09	0.183503	0.248264			-0.12
ENSMUSG00000102460	Gm38197	0	0	0.01	0	0	0	0.01	0	0.01	0.02	0.03	0.01	-0.05	0.42265	0.374859	0.17	0.1249	0.206765			-0.22
ENSMUSG00000102258	Gm38257	0.01	0.01	0.02	0.03	0.01	0.01	0	0	0	0	0	0	0.04	0.699413	0.486012
ENSMUSG00000102225	Gm37983	0.01	0	0.02	0.01	0.01	0.04	0	0	0	0	0	0	0.12	0.44287	0.384326
ENSMUSG00000097754	Ptgs2os2	0	0	0	0.01	0	0.02	0	0.01	0	0.01	0.03	0.01	0.13	0.220872	0.272916	0.17	0.154724	0.229703			-0.04
ENSMUSG00000097738	4930445N18Rik	0	0	0	0.03	0.03	0.03	0	0	0	0	0	0
ENSMUSG00000097252	Gm6634	0	0	0.01	0	0	0	0.01	0.03	0.03	0	0	0.01	-0.05	0.42265	0.374859	-0.25	0.0676255	0.155626			0.2
ENSMUSG00000097017	Gm26707	0.02	0.01	0.01	0.01	0	0.01	0	0.01	0	0.01	0.01	0	-0.09	0.231157	0.278921	0.05	0.518519	0.416591			-0.14
ENSMUSG00000095649	Gm8979	0.01	0.01	0.01	0	0	0	0.02	0.02	0.01	0.01	0	0				-0.18	0.0480153	0.135513
ENSMUSG00000090965	Gm17203	0.01	0.01	0.01	0	0	0.01	0.01	0.01	0.01	0.01	0.01	0	-0.09	0.183503	0.248264	-0.05	0.42265	0.374859			-0.04
ENSMUSG00000089940	Gm4117	0	0	0	0	0	0.01	0	0.01	0.04	0.01	0.01	0.01	0.05	0.42265	0.374859	-0.07	0.675266	0.477382			0.12
ENSMUSG00000087066	Gm15518	0	0	0	0	0.01	0.01	0	0.01	0.01	0.02	0.02	0.01	0.09	0.183503	0.248264	0.13	0.105763	0.190926			-0.04
ENSMUSG00000086951	1700051A21Rik	0	0	0	0	0	0.03	0	0	0	0.02	0.02	0.02	0.13	0.42265	0.374859
ENSMUSG00000083564	Gm11929	0	0.03	0	0	0	0	0	0	0	0.02	0.02	0.02	-0.13	0.42265	0.374859
ENSMUSG00000081965	Gm11620	0	0	0.01	0.01	0.03	0.02	0	0.01	0	0.01	0	0	0.21	0.0717709	0.159583	0	1	0.574725			0.21
ENSMUSG00000075270	Pde11a	0.01	0.02	0	0.01	0.02	0	0	0	0	0.01	0.01	0.01	0	1	0.574725
ENSMUSG00000073010	Gm5127	0	0	0	0.02	0	0	0	0	0.02	0.02	0.02	0.01	0.09	0.42265	0.374859	0.13	0.266955	0.300345			-0.04
ENSMUSG00000061601	Pclo	0.01	0	0	0	0.02	0.01	0	0.01	0.01	0.01	0.01	0.01	0.09	0.390073	0.364908	0.05	0.42265	0.374859			0.04
ENSMUSG00000057457	Phex	0.01	0	0	0.01	0	0.02	0	0	0.01	0.01	0.01	0.02	0.09	0.390073	0.364908	0.13	0.0984072	0.184283			-0.04
ENSMUSG00000052551	Adarb2	0	0	0.01	0	0	0	0	0	0	0.03	0.02	0.03	-0.05	0.42265	0.374859	0.34	0.0125745	0.0826831			-0.39
ENSMUSG00000050663	Trhde	0	0	0	0.06	0.02	0.01	0	0	0	0	0	0	0.36	0.158677	0.232497
ENSMUSG00000047898	Ccr4	0	0	0	0	0.01	0	0	0	0.01	0.01	0.04	0.02	0.05	0.42265	0.374859	0.25	0.118393	0.201463			-0.2
ENSMUSG00000046607	Hrk	0	0	0	0.01	0	0.01	0	0	0.01	0.04	0.01	0.01	0.09	0.183503	0.248264	0.21	0.207881	0.264634			-0.12
ENSMUSG00000046196	Ttc39d	0.02	0.01	0.01	0	0	0.01	0.01	0	0	0.01	0.01	0.01	-0.13	0.0984072	0.184283	0.09	0.183503	0.248264			-0.22
ENSMUSG00000045030	Olfr1443	0	0.01	0	0.01	0.01	0.01	0.01	0.01	0	0.02	0.01	0	0.09	0.183503	0.248264	0.04	0.666738	0.474292			0.05
ENSMUSG00000044576	Gareml	0	0	0	0	0.03	0	0	0.01	0.01	0.01	0.02	0.01	0.13	0.42265	0.374859	0.09	0.231157	0.278921			0.04
ENSMUSG00000042763	Maneal	0	0	0.04	0.01	0	0	0	0	0	0.01	0.02	0.01	-0.12	0.552999	0.430736	0.18	0.0503576	0.137576			-0.3
ENSMUSG00000040966	Slc22a2	0.01	0.01	0.01	0	0	0	0.02	0	0.02	0	0	0.02				-0.09	0.518519	0.416591
ENSMUSG00000039954	Stk32a	0	0	0.02	0	0	0	0	0.01	0.01	0.02	0.02	0.01	-0.09	0.42265	0.374859	0.13	0.105763	0.190926			-0.22
ENSMUSG00000038227	Hoxa9	0	0	0.01	0	0	0	0	0	0	0.03	0.04	0.01	-0.05	0.42265	0.374859	0.33	0.0833084	0.170359			-0.38
ENSMUSG00000036551	Akap14	0.01	0.02	0.04	0	0	0	0	0	0	0.01	0.01	0	-0.3	0.100995	0.186918	0.09	0.183503	0.248264			-0.39
ENSMUSG00000032394	Igdcc3	0.01	0	0.01	0	0.01	0	0.02	0	0.01	0.01	0.01	0.01	-0.05	0.518519	0.416591	0	0.962874	0.566415			-0.05
ENSMUSG00000031028	Tub	0.01	0	0.01	0	0	0	0.01	0	0.03	0.01	0.01	0.01	-0.09	0.183503	0.248264	-0.03	0.784635	0.514059			-0.06
ENSMUSG00000027868	Tbx15	0.01	0.01	0.01	0.01	0	0	0.01	0.01	0.01	0.01	0.01	0	-0.09	0.183503	0.248264	-0.05	0.42265	0.374859			-0.04
ENSMUSG00000025789	St8sia2	0.03	0	0.02	0	0	0	0.01	0.01	0.01	0	0.01	0	-0.21	0.196417	0.257114	-0.09	0.183503	0.248264			-0.12
ENSMUSG00000025202	Scd3	0.01	0.01	0	0.01	0.01	0.01	0	0.01	0	0.01	0.01	0.01	0.05	0.42265	0.374859	0.09	0.183503	0.248264			-0.04
ENSMUSG00000024846	Cst6	0.01	0.01	0.01	0	0	0.01	0.01	0.01	0	0.01	0.01	0.01	-0.09	0.183503	0.248264	0.05	0.42265	0.374859			-0.14
ENSMUSG00000024173	Tpsab1	0	0	0.02	0	0	0	0	0	0.02	0.01	0.03	0.01	-0.09	0.42265	0.374859	0.13	0.335633	0.338031			-0.22
ENSMUSG00000013562	4833413E03Rik	0	0	0	0	0	0	0	0	0	0.03	0.03	0.03
ENSMUSG00000004651	Tyr	0	0.02	0.01	0.01	0	0	0.01	0	0.01	0.01	0.01	0.01	-0.09	0.390073	0.364908	0.05	0.42265	0.374859			-0.14
ENSMUSG00000000094	Tbx4	0	0	0	0	0	0	0.02	0.02	0.03	0.01	0	0.01				-0.21	0.0259732	0.107118
ENSMUSG00000097650	4921507G05Rik	0	0	0.05	0	0	0	0	0	0.01	0.01	0.01	0.01	-0.19	0.42265	0.374859	0.09	0.183503	0.248264			-0.28
ENSMUSG00000108095	RP24-127M20.7	0.01	0	0.01	0.01	0	0	0.02	0	0.02	0.01	0.01	0.01	-0.05	0.518519	0.416591	-0.04	0.708027	0.488602			-0.01
ENSMUSG00000108092	RP23-461C23.2	0.01	0	0.01	0.01	0.01	0.01	0.01	0.02	0	0.01	0	0.01	0.05	0.42265	0.374859	-0.04	0.666738	0.474292			0.09
ENSMUSG00000107719	RP23-82I13.5	0.02	0	0.01	0.01	0.02	0.03	0.01	0	0	0	0	0	0.13	0.28834	0.312176	-0.05	0.42265	0.374859			0.18
ENSMUSG00000107044	Gm43086	0	0	0	0.01	0.01	0.01	0.01	0.01	0	0	0.04	0.01				0.12	0.51228	0.414881
ENSMUSG00000106976	Gm42963	0	0	0	0	0.02	0	0	0	0	0.02	0.04	0.02	0.09	0.42265	0.374859	0.34	0.0450958	0.132429			-0.25
ENSMUSG00000106497	Gm43195	0.02	0.01	0.01	0.03	0.02	0	0	0.01	0	0	0	0	0.03	0.794757	0.517186	-0.05	0.42265	0.374859			0.08
ENSMUSG00000106111	Gm5717	0	0	0	0	0	0	0	0	0.02	0.04	0.02	0.02				0.25	0.0973847	0.183871
ENSMUSG00000105561	Gm43462	0.01	0	0.01	0.01	0.04	0.02	0	0.01	0	0	0	0	0.2	0.172686	0.242977	-0.05	0.42265	0.374859			0.25
ENSMUSG00000105212	Gm43557	0	0.01	0.01	0.03	0.02	0.02	0	0	0	0.01	0	0	0.21	0.0259732	0.107118	0.05	0.42265	0.374859			0.16
ENSMUSG00000104586	4921539H07Rik	0.01	0	0	0	0.03	0.01	0.01	0	0	0.01	0.02	0.01	0.13	0.377993	0.359823	0.13	0.0984072	0.184283			0
ENSMUSG00000104292	Gm38042	0.02	0.01	0.01	0.01	0.02	0.02	0	0	0	0	0.01	0	0.04	0.518519	0.416591	0.05	0.42265	0.374859			-0.01
ENSMUSG00000104277	Gm38299	0.01	0.01	0.02	0	0.01	0	0	0	0.01	0.02	0.01	0.01	-0.13	0.0984072	0.184283	0.13	0.0984072	0.184283			-0.26
ENSMUSG00000104239	Gm37588	0.02	0	0.01	0.03	0.02	0.01	0	0	0	0	0.01	0	0.13	0.28834	0.312176	0.05	0.42265	0.374859			0.08
ENSMUSG00000104121	Gm37485	0.01	0	0.01	0.01	0.03	0.01	0	0	0.01	0	0.01	0.01	0.13	0.261126	0.297194	0.05	0.518519	0.416591			0.08
ENSMUSG00000103916	Gm38071	0.01	0.01	0.02	0	0.01	0.02	0.01	0	0.01	0.01	0	0	-0.05	0.63252	0.46172	-0.05	0.518519	0.416591			0
ENSMUSG00000103636	Gm38331	0.02	0.01	0.01	0.01	0.01	0.01	0	0	0	0	0.01	0.02	-0.04	0.42265	0.374859	0.13	0.220872	0.272916			-0.17
ENSMUSG00000103349	Gm36888	0.03	0.01	0.04	0	0	0	0.01	0.01	0	0	0	0	-0.33	0.0833084	0.170359	-0.09	0.183503	0.248264			-0.24
ENSMUSG00000103258	Gm37518	0.02	0.01	0.01	0.03	0	0.02	0	0	0	0	0.01	0	0.03	0.794757	0.517186	0.05	0.42265	0.374859			-0.02
ENSMUSG00000103168	Gm30948	0	0.02	0.01	0	0	0	0.03	0.01	0.02	0	0	0.01	-0.13	0.220872	0.272916	-0.21	0.0717709	0.159583			0.08
ENSMUSG00000102459	Gm38352	0.01	0	0.02	0	0	0.01	0.01	0.01	0.01	0.01	0.01	0.01	-0.09	0.390073	0.364908
ENSMUSG00000102157	Gm37470	0.01	0.03	0.01	0.02	0.01	0.02	0	0	0	0	0	0	0	0.972804	0.568694
ENSMUSG00000100980	Gm29100	0	0.01	0.01	0.01	0	0	0.02	0	0	0.02	0.02	0.01	-0.05	0.518519	0.416591	0.13	0.266955	0.300345			-0.18
ENSMUSG00000100106	Gm28856	0	0	0	0.01	0.02	0.05	0	0	0	0.02	0	0	0.33	0.132593	0.212536	0.09	0.42265	0.374859			0.24
ENSMUSG00000098061	Gm26945	0.01	0.01	0	0.03	0.03	0.01	0	0	0	0	0.01	0	0.21	0.10674	0.191684	0.05	0.42265	0.374859			0.16
ENSMUSG00000097707	Gm26742	0.01	0.02	0	0.01	0.02	0.04	0	0	0	0	0	0	0.16	0.276609	0.305898
ENSMUSG00000097619	4833422M21Rik	0	0	0	0	0.01	0	0.02	0	0	0.02	0.03	0.02	0.05	0.42265	0.374859	0.21	0.119955	0.202645			-0.16
ENSMUSG00000097369	Gm26545	0.01	0	0	0.03	0.03	0.02	0	0	0	0	0.01	0	0.29	0.00857846	0.0721297	0.05	0.42265	0.374859			0.24
ENSMUSG00000097084	Foxl1	0	0	0	0.01	0	0	0	0	0	0.02	0.05	0.02	0.05	0.42265	0.374859	0.37	0.0746757	0.162309			-0.32
ENSMUSG00000093394	Gm20621	0.02	0	0	0	0	0	0.02	0.02	0.04	0	0	0	-0.09	0.42265	0.374859	-0.34	0.0450958	0.132429			0.25
ENSMUSG00000092130	D030025P21Rik	0	0	0	0	0	0	0.02	0	0.01	0.02	0.02	0.03				0.17	0.144143	0.221724
ENSMUSG00000091735	Gpr62	0	0	0	0	0	0	0.01	0.01	0.05	0.03	0	0				-0.16	0.458695	0.391459
ENSMUSG00000086528	Gm15731	0.01	0	0.01	0	0	0.01	0.01	0	0.01	0.02	0.02	0.01	-0.05	0.518519	0.416591	0.13	0.105763	0.190926			-0.18
ENSMUSG00000086414	Gm15645	0.01	0.01	0.01	0	0	0.02	0.02	0	0.01	0.02	0	0	-0.05	0.627144	0.459914	-0.05	0.713314	0.490258			0
ENSMUSG00000085925	Rtl1	0	0	0	0.01	0.01	0.01	0	0.01	0	0.02	0.01	0.03				0.21	0.0717709	0.159583
ENSMUSG00000085847	Gm14540	0.04	0	0	0.02	0.03	0.01	0	0	0	0	0	0	0.1	0.620907	0.457677
ENSMUSG00000085206	Gm13380	0.03	0.04	0.03	0	0	0	0	0	0	0	0	0	-0.41	0.00732368	0.0685471
ENSMUSG00000085113	B130011K05Rik	0.01	0	0.02	0	0.01	0	0.01	0.01	0	0.02	0.01	0.01	-0.09	0.390073	0.364908	0.09	0.231157	0.278921			-0.18
ENSMUSG00000082277	Gm15807	0.02	0	0.02	0	0	0	0	0	0	0.02	0.02	0.02	-0.18	0.183503	0.248264
ENSMUSG00000074252	Gm10654	0	0	0.01	0	0	0	0	0	0.04	0.03	0.01	0.01	-0.05	0.42265	0.374859	0.06	0.777195	0.511784			-0.11
ENSMUSG00000070304	Scn2b	0.01	0	0	0	0	0	0.01	0.01	0.02	0.02	0.02	0.01	-0.05	0.42265	0.374859	0.04	0.518519	0.416591			-0.09
ENSMUSG00000062826	Ces2f	0.01	0	0.01	0	0.03	0.02	0	0	0	0.01	0.01	0.01	0.12	0.395761	0.36726
ENSMUSG00000062393	Dgkk	0.01	0.01	0.01	0	0	0	0	0.01	0.02	0.01	0.02	0.01				0.05	0.63252	0.46172
ENSMUSG00000061397	Krt79	0	0.01	0.02	0.01	0.02	0.01	0	0	0	0.01	0.02	0	0.05	0.63252	0.46172	0.13	0.220872	0.272916			-0.08
ENSMUSG00000060843	Ctnna3	0	0.01	0	0	0	0	0.03	0	0.02	0.01	0.01	0.02	-0.05	0.42265	0.374859	-0.03	0.794757	0.517186			-0.02
ENSMUSG00000060508	Nlrp9b	0	0	0	0	0.02	0.02	0.01	0	0	0.01	0.03	0.01	0.18	0.183503	0.248264	0.17	0.154724	0.229703			0.01
ENSMUSG00000056370	Sftpb	0.02	0.02	0.04	0	0	0	0	0	0	0	0.02	0	-0.34	0.0450958	0.132429	0.09	0.42265	0.374859			-0.43
ENSMUSG00000053046	Brsk2	0	0	0.01	0.01	0	0	0	0.01	0.04	0.01	0.01	0.01	0	1	0.574725	-0.07	0.675266	0.477382			0.07
ENSMUSG00000050511	Oprd1	0	0	0.01	0.01	0	0	0	0.01	0.01	0.01	0.03	0.02	0	1	0.574725	0.17	0.1249	0.206765			-0.17
ENSMUSG00000049112	Oxtr	0.01	0	0.01	0	0.01	0	0.01	0	0.01	0.01	0.03	0.01	-0.05	0.518519	0.416591	0.13	0.261126	0.297194			-0.18
ENSMUSG00000046961	Gpr156	0.01	0.01	0	0.01	0	0	0.03	0.01	0.02	0	0	0.01	-0.05	0.518519	0.416591	-0.21	0.0717709	0.159583			0.16
ENSMUSG00000042761	Mrap2	0.01	0.01	0.01	0	0	0	0.04	0	0	0.01	0.01	0.01				-0.02	0.894379	0.547503
ENSMUSG00000042367	Gjb3	0	0	0	0	0	0	0	0	0.01	0.04	0.04	0.01				0.32	0.0930597	0.180122
ENSMUSG00000042353	Frem3	0.01	0	0.02	0	0	0	0.03	0.03	0.01	0	0	0	-0.13	0.220872	0.272916	-0.3	0.0655348	0.153418			0.17
ENSMUSG00000041986	Elmod1	0	0	0.02	0	0.01	0	0.02	0.01	0.01	0	0.01	0.02	-0.04	0.700677	0.486085	-0.05	0.63252	0.46172			0.01
ENSMUSG00000038925	E330034G19Rik	0.02	0.02	0.02	0	0	0	0.02	0	0.02	0	0	0				-0.18	0.183503	0.248264
ENSMUSG00000035131	Brinp3	0	0	0	0.03	0.03	0	0	0	0	0.02	0.01	0.01	0.25	0.183503	0.248264	0.18	0.0503576	0.137576			0.07
ENSMUSG00000034452	Slc24a1	0.02	0.02	0	0	0.02	0	0	0	0	0.01	0.02	0.01	-0.09	0.518519	0.416591	0.18	0.0503576	0.137576			-0.27
ENSMUSG00000032473	Cldn18	0	0	0	0	0	0	0.01	0	0	0.04	0.03	0.02				0.33	0.0171267	0.0914292
ENSMUSG00000031132	Cd40lg	0	0	0	0	0	0	0	0.02	0	0.02	0.04	0.02				0.25	0.0973847	0.183871
ENSMUSG00000029658	Wdr95	0	0	0	0	0	0.01	0	0.01	0	0.01	0.01	0.06	0.05	0.42265	0.374859	0.27	0.267537	0.300718			-0.22
ENSMUSG00000027584	Oprl1	0.04	0	0	0	0	0	0.02	0	0	0.01	0.01	0.02	-0.16	0.42265	0.374859	0.09	0.417934	0.374859			-0.25
ENSMUSG00000027401	Tgm3	0	0	0.01	0.01	0	0	0	0.01	0	0.01	0.04	0.02	0	1	0.574725	0.25	0.118393	0.201463			-0.25
ENSMUSG00000026308	Klhl30	0	0	0	0.01	0	0	0.01	0.03	0.02	0.01	0.01	0.01	0.05	0.42265	0.374859	-0.12	0.221237	0.273012			0.17
ENSMUSG00000024076	Vit	0	0	0	0.01	0	0	0.02	0.01	0.03	0.02	0	0.01	0.05	0.42265	0.374859	-0.13	0.28834	0.312176			0.18
ENSMUSG00000022416	Cacna1i	0.01	0	0	0	0	0	0.01	0.03	0.03	0	0.01	0.01	-0.05	0.42265	0.374859	-0.21	0.10674	0.191684			0.16
ENSMUSG00000021803	Cdhr1	0	0	0	0.01	0.02	0.04	0	0.01	0	0.01	0.01	0	0.3	0.100995	0.186918	0.05	0.518519	0.416591			0.25
ENSMUSG00000021359	Tfap2a	0	0	0	0.02	0.01	0.02	0	0	0.01	0.02	0.01	0.01	0.22	0.0339737	0.118671	0.13	0.0984072	0.184283			0.09
ENSMUSG00000020953	Coch	0.01	0	0	0	0	0	0.01	0	0.02	0.03	0.02	0.01	-0.05	0.42265	0.374859	0.13	0.28834	0.312176			-0.18
ENSMUSG00000020867	Spata20	0	0	0	0.02	0	0	0.01	0	0	0.02	0.03	0.02	0.09	0.42265	0.374859	0.26	0.0137726	0.0851903			-0.17
ENSMUSG00000020622	Nt5c1b	0	0	0	0.04	0	0	0.01	0.01	0.03	0.01	0	0	0.16	0.42265	0.374859	-0.17	0.154724	0.229703			0.33
ENSMUSG00000007946	Phox2a	0	0	0	0	0.02	0	0	0	0	0.01	0.04	0.03	0.09	0.42265	0.374859	0.33	0.0833084	0.170359			-0.24
ENSMUSG00000108678	RP24-360F21.2	0	0	0	0.02	0.03	0.01	0.01	0	0	0.04	0	0	0.26	0.064906	0.152788	0.12	0.552999	0.430736			0.14
ENSMUSG00000108282	RP24-440E3.4	0.04	0	0	0.01	0.04	0.02	0	0	0	0	0	0	0.13	0.530033	0.421284
ENSMUSG00000106528	Gm42841	0.01	0	0.02	0	0	0.02	0	0	0.01	0.01	0.01	0.03	-0.05	0.713314	0.490258	0.17	0.154724	0.229703			-0.22
ENSMUSG00000105804	Gm43654	0.01	0.01	0	0.01	0.02	0.03	0.01	0.01	0	0	0.01	0	0.17	0.1249	0.206765	-0.05	0.518519	0.416591			0.22
ENSMUSG00000105707	Gm43753	0	0.01	0.03	0.01	0.01	0.02	0	0.01	0	0	0.01	0.01	0.01	0.955018	0.564485	0.05	0.518519	0.416591			-0.04
ENSMUSG00000105472	Gm43024	0.03	0.02	0.01	0.01	0.01	0.01	0	0.01	0	0	0.01	0	-0.12	0.221237	0.273012	0	1	0.574725			-0.12
ENSMUSG00000104850	Gm42901	0	0	0.01	0	0	0	0.02	0	0.01	0.03	0.01	0.03	-0.05	0.42265	0.374859	0.16	0.210849	0.266536			-0.21
ENSMUSG00000104449	Gm37255	0.01	0.01	0.01	0.01	0.04	0.03	0	0	0	0	0	0	0.2	0.196634	0.257293
ENSMUSG00000104108	Gm37876	0.01	0.02	0.01	0	0.07	0	0	0	0	0	0	0	0.08	0.795703	0.517478
ENSMUSG00000103682	Gm38179	0	0.01	0.02	0	0	0	0	0	0	0.05	0.02	0.01	-0.13	0.220872	0.272916	0.33	0.132593	0.212536			-0.46
ENSMUSG00000103591	Gm38365	0.01	0.01	0	0.02	0.03	0.02	0	0	0	0	0.01	0.01	0.21	0.0259732	0.107118	0.09	0.183503	0.248264			0.12
ENSMUSG00000102594	Gm38381	0.01	0.02	0.03	0.01	0.02	0.01	0	0	0	0	0	0.01	-0.08	0.389782	0.364908	0.05	0.42265	0.374859			-0.13
ENSMUSG00000102376	Gm37975	0.01	0	0.01	0.02	0.01	0.03	0	0	0	0	0.01	0.02	0.17	0.1249	0.206765	0.13	0.220872	0.272916			0.04
ENSMUSG00000101778	Gm29488	0.02	0.02	0	0.01	0.01	0.04	0	0	0	0.01	0	0	0.08	0.621529	0.457871	0.05	0.42265	0.374859			0.03
ENSMUSG00000101174	Hoxd4	0	0	0	0	0.01	0	0.01	0.01	0.03	0.03	0.01	0.01	0.05	0.42265	0.374859	0	1	0.574725			0.05
ENSMUSG00000099923	1700105P06Rik	0	0	0.01	0.02	0.02	0.02	0	0.02	0.01	0	0	0.01	0.22	0.0417616	0.128552	-0.09	0.390073	0.364908			0.31
ENSMUSG00000099470	Gm29340	0	0	0.01	0	0.01	0	0.01	0	0.01	0.02	0.03	0.02	0	1	0.574725	0.21	0.0259732	0.107118			-0.21
ENSMUSG00000099377	Gm6159	0.01	0.04	0.01	0	0	0	0.03	0	0	0	0.02	0	-0.25	0.160426	0.23365	-0.04	0.815936	0.52331			-0.21
ENSMUSG00000097988	Gm10535	0	0	0.01	0	0.01	0	0.03	0.03	0.03	0	0	0	0	1	0.574725
ENSMUSG00000097888	Gm26682	0	0	0.01	0	0	0	0.01	0.01	0	0.04	0.03	0.01	-0.05	0.42265	0.374859	0.24	0.128416	0.209298			-0.29
ENSMUSG00000097838	C530050E15Rik	0.01	0.01	0.01	0.01	0.01	0	0.01	0.01	0.01	0	0.02	0.01	-0.05	0.42265	0.374859	0	0.962874	0.566415			-0.05
ENSMUSG00000097216	4932441J04Rik	0.01	0	0	0	0	0	0.01	0	0.01	0.05	0.02	0.01	-0.05	0.42265	0.374859	0.24	0.210717	0.266503			-0.29
ENSMUSG00000091568	Gm8206	0	0	0.01	0	0	0	0.02	0.01	0.07	0	0	0	-0.05	0.42265	0.374859	-0.39	0.180044	0.247635			0.34
ENSMUSG00000091553	Serpina3e-ps	0	0	0	0	0.02	0.03	0	0	0	0.02	0.02	0.02	0.21	0.196417	0.257114
ENSMUSG00000086655	C330018A13Rik	0.01	0	0	0	0	0	0.03	0	0.02	0.01	0.03	0.01	-0.05	0.42265	0.374859	0	0.978423	0.570219			-0.05
ENSMUSG00000086308	G630016G05Rik	0	0.01	0	0.03	0.01	0	0.01	0.01	0.02	0.01	0.01	0	0.13	0.377993	0.359823	-0.09	0.231157	0.278921			0.22
ENSMUSG00000085434	Gm11725	0.01	0	0.01	0	0	0	0.03	0.02	0.01	0.01	0.01	0.01	-0.09	0.183503	0.248264	-0.12	0.221237	0.273012			0.03
ENSMUSG00000085261	Gm13814	0	0	0.01	0.02	0.01	0.02	0	0.02	0	0.01	0.01	0.01	0.18	0.0480153	0.135513	0.05	0.627144	0.459914			0.13
ENSMUSG00000084892	Gm14471	0.01	0	0	0.01	0.03	0.04	0	0	0	0	0.01	0.01	0.29	0.0905797	0.177598	0.09	0.183503	0.248264			0.2
ENSMUSG00000078796	Zfp541	0	0	0	0.01	0.02	0.02	0.01	0	0	0.02	0.02	0.01	0.22	0.0339737	0.118671	0.18	0.0480153	0.135513			0.04
ENSMUSG00000071862	Lrrtm2	0.02	0.02	0	0.02	0.01	0.04	0	0	0	0	0	0	0.12	0.423215	0.37505
ENSMUSG00000068748	Ptprz1	0.01	0	0	0	0	0	0.02	0.01	0.04	0.02	0	0.01	-0.05	0.42265	0.374859	-0.16	0.276609	0.305898			0.11
ENSMUSG00000061654	Spry3	0	0	0.01	0.01	0.02	0.01	0.01	0	0	0.03	0.02	0	0.13	0.0984072	0.184283	0.17	0.270167	0.30218			-0.04
ENSMUSG00000061527	Krt5	0	0	0.02	0	0	0	0	0	0	0.01	0.05	0.03	-0.09	0.42265	0.374859	0.37	0.104949	0.190341			-0.46
ENSMUSG00000056257	Gm5447	0	0	0.01	0	0.04	0	0.03	0.01	0.01	0.01	0	0	0.12	0.552999	0.430736	-0.17	0.154724	0.229703			0.29
ENSMUSG00000053593	Fate1	0	0	0.02	0	0	0	0.03	0.03	0.03	0	0	0	-0.09	0.42265	0.374859
ENSMUSG00000047155	Cyp4x1	0	0.01	0.02	0	0	0.01	0.01	0.02	0.02	0.01	0	0.01	-0.09	0.390073	0.364908	-0.13	0.105763	0.190926			0.04
ENSMUSG00000044719	E230025N22Rik	0	0	0	0	0.01	0.01	0	0.01	0.01	0.02	0.02	0.03	0.09	0.183503	0.248264	0.21	0.0259732	0.107118			-0.12
ENSMUSG00000036095	Dgkb	0.01	0	0	0	0	0	0.01	0.03	0.03	0.03	0	0	-0.05	0.42265	0.374859	-0.17	0.324718	0.331966			0.12
ENSMUSG00000034555	Tex16	0	0.01	0.01	0.01	0.01	0.01	0.01	0.01	0	0	0.02	0.02	0.05	0.42265	0.374859	0.08	0.459431	0.391595			-0.03
ENSMUSG00000025328	Padi3	0.01	0	0	0	0	0.01	0.01	0.01	0.02	0.04	0	0.01	0	1	0.574725	0.03	0.865881	0.538987			-0.03
ENSMUSG00000024481	Lvrn	0.01	0.01	0.01	0.02	0	0	0	0	0	0.02	0.03	0.01	-0.05	0.627144	0.459914	0.26	0.064906	0.152788			-0.31
ENSMUSG00000022449	Adamts20	0.01	0	0	0	0	0	0.01	0	0.01	0.03	0.03	0.02	-0.05	0.42265	0.374859	0.25	0.0151623	0.0880068			-0.3
ENSMUSG00000020908	Myh3	0.01	0.01	0.01	0.01	0.02	0.01	0.01	0	0.01	0.01	0	0.01	0.04	0.42265	0.374859	0	1	0.574725			0.04
ENSMUSG00000020598	Nrcam	0	0	0	0.02	0.01	0.01	0.01	0.01	0.01	0.02	0.01	0.01	0.18	0.0503576	0.137576	0.04	0.42265	0.374859			0.14
ENSMUSG00000001021	S100a3	0	0	0	0	0	0	0	0	0	0.05	0.05	0.01				0.44	0.0998882	0.185779
ENSMUSG00000108291	RP23-20K24.9	0.01	0.03	0.02	0	0.02	0	0	0.01	0	0	0.03	0	-0.17	0.2028	0.261142	0.08	0.599003	0.449328			-0.25
ENSMUSG00000108216	RP24-467O4.3	0	0	0	0.02	0.03	0.04	0	0	0	0	0.03	0	0.38	0.0279992	0.110303	0.13	0.42265	0.374859			0.25
ENSMUSG00000108094	RP23-91C8.1	0	0.02	0.01	0	0	0	0.02	0.02	0.01	0.03	0.01	0	-0.13	0.220872	0.272916	-0.05	0.709839	0.489173			-0.08
ENSMUSG00000107596	RP23-325H23.3	0	0.02	0.01	0.02	0.02	0	0.01	0	0.01	0.01	0.01	0.01	0.04	0.736912	0.498552	0.05	0.42265	0.374859			-0.01
ENSMUSG00000107115	Gm43052	0.05	0	0	0.02	0.03	0.02	0	0	0	0	0	0	0.11	0.642129	0.465084
ENSMUSG00000106524	Gm42706	0	0.01	0	0.01	0	0.02	0.03	0.01	0.03	0.01	0	0	0.09	0.390073	0.364908	-0.25	0.0676255	0.155626			0.34
ENSMUSG00000105815	Gm43541	0	0	0	0	0	0	0	0	0	0.04	0.04	0.04
ENSMUSG00000105137	Gm42869	0.05	0.01	0	0.01	0.01	0.03	0	0	0	0	0.01	0	-0.02	0.913698	0.553267	0.05	0.42265	0.374859			-0.07
ENSMUSG00000104708	Gm42503	0.01	0	0.01	0.01	0.03	0.01	0.01	0.01	0.01	0	0.01	0.01	0.13	0.261126	0.297194	-0.05	0.42265	0.374859			0.18
ENSMUSG00000104369	Gm38082	0.01	0.01	0.01	0	0.01	0.03	0.02	0	0	0.01	0.01	0.01	0.03	0.784635	0.514059	0.05	0.627144	0.459914			-0.02
ENSMUSG00000104262	Gm37747	0.01	0	0	0.01	0.01	0.08	0	0	0	0	0.01	0	0.33	0.298398	0.318086	0.05	0.42265	0.374859			0.28
ENSMUSG00000104040	Gm37563	0.01	0	0	0.02	0	0	0.02	0	0.02	0.01	0.01	0.03	0.04	0.700677	0.486085	0.04	0.739086	0.499239			0
ENSMUSG00000104026	Gm37212	0.03	0.01	0	0.01	0.02	0.03	0	0	0	0.01	0.01	0	0.09	0.545449	0.427495	0.09	0.183503	0.248264			0
ENSMUSG00000103921	Gm5841	0.03	0.02	0.01	0.01	0	0	0.01	0	0	0.01	0.01	0.02	-0.21	0.0717709	0.159583	0.13	0.0984072	0.184283			-0.34
ENSMUSG00000102874	Gm37137	0.02	0.01	0.02	0.02	0.03	0.01	0	0.01	0	0	0	0	0.04	0.665282	0.473963	-0.05	0.42265	0.374859			0.09
ENSMUSG00000102323	Gm37790	0.02	0.02	0.01	0	0.02	0.02	0	0	0.01	0	0.01	0.01	-0.05	0.670659	0.475705	0.05	0.518519	0.416591			-0.1
ENSMUSG00000097816	Gm26811	0	0.01	0.01	0.02	0.03	0.02	0	0.01	0.01	0.01	0	0	0.21	0.0259732	0.107118	-0.05	0.518519	0.416591			0.26
ENSMUSG00000097800	B230344G16Rik	0.01	0.01	0.02	0.01	0.02	0	0.03	0	0.01	0.01	0	0	-0.05	0.63252	0.46172	-0.13	0.377993	0.359823			0.08
ENSMUSG00000097476	Gm26583	0.01	0	0.01	0.02	0	0	0.01	0.01	0.02	0.01	0.01	0.02	0	0.970345	0.568198	0	1	0.574725			0
ENSMUSG00000097027	Gm26559	0	0	0.01	0	0	0.01	0	0.02	0.02	0.03	0.02	0.01	0	1	0.574725	0.08	0.49519	0.407344			-0.08
ENSMUSG00000096847	Tmem151b	0	0	0.01	0	0	0.01	0.01	0.02	0	0.02	0.02	0.03	0	1	0.574725	0.17	0.144143	0.221724			-0.17
ENSMUSG00000092090	Gm3294	0.01	0.01	0.02	0	0.01	0	0.01	0.01	0.01	0.01	0.01	0.02	-0.13	0.0984072	0.184283	0.04	0.42265	0.374859			-0.17
ENSMUSG00000091709	Gm17189	0	0	0	0	0.05	0	0	0	0	0.03	0.01	0.03	0.19	0.42265	0.374859	0.3	0.0655348	0.153418			-0.11
ENSMUSG00000091020	Gm5828	0.02	0	0	0.01	0.03	0.02	0.03	0	0	0	0.01	0	0.17	0.2028	0.261142	-0.08	0.599003	0.449328			0.25
ENSMUSG00000090709	Gm17173	0.01	0.01	0.02	0	0	0.01	0.01	0.01	0	0.03	0.01	0.01	-0.13	0.0984072	0.184283	0.13	0.261126	0.297194			-0.26
ENSMUSG00000086539	Gm16759	0.01	0.01	0.02	0	0	0	0.02	0	0	0.01	0.02	0.03	-0.18	0.0503576	0.137576	0.17	0.2028	0.261142			-0.35
ENSMUSG00000085526	Gm16083	0.01	0	0	0	0	0	0.05	0	0.01	0.01	0.03	0.01	-0.05	0.42265	0.374859	-0.02	0.913698	0.553267			-0.03
ENSMUSG00000085338	2410004I01Rik	0	0	0	0	0	0	0	0	0.04	0.04	0.02	0.02				0.18	0.401707	0.370352
ENSMUSG00000085049	Parvaos	0.02	0.02	0	0	0	0	0	0	0	0.03	0.03	0.02	-0.18	0.183503	0.248264	0.34	0.0125745	0.0826831			-0.52
ENSMUSG00000075553	Gm5464	0	0	0	0	0.02	0.03	0.01	0	0.02	0.01	0.01	0.02	0.21	0.196417	0.257114	0.05	0.63252	0.46172			0.16
ENSMUSG00000072295	Als2cr11	0	0	0	0.02	0.04	0	0	0	0	0.02	0.01	0.03	0.25	0.217323	0.270634	0.26	0.064906	0.152788			-0.01
ENSMUSG00000070331	Qrich2	0.03	0	0.03	0	0	0	0.01	0.01	0.01	0	0	0.03	-0.25	0.183503	0.248264	-0.01	0.936613	0.559495			-0.24
ENSMUSG00000068154	Insm1	0.01	0	0.01	0	0.01	0	0.02	0.02	0.01	0.02	0.01	0.01	-0.05	0.518519	0.416591	-0.04	0.518519	0.416591			-0.01
ENSMUSG00000065968	Ifitm7	0	0	0	0.01	0	0.02	0	0	0	0.03	0.03	0.03	0.13	0.220872	0.272916
ENSMUSG00000060913	Trim55	0.02	0	0	0.03	0	0	0	0	0.01	0.01	0.03	0.02	0.04	0.815936	0.52331	0.21	0.0717709	0.159583			-0.17
ENSMUSG00000056824	Zfp663	0.03	0	0	0	0	0	0.04	0.01	0.01	0	0	0.03	-0.13	0.42265	0.374859	-0.13	0.499097	0.40913			0
ENSMUSG00000054909	Wbscr25	0	0	0.02	0.01	0.03	0.03	0	0	0	0.02	0	0.01	0.21	0.151964	0.22781	0.13	0.220872	0.272916			0.08
ENSMUSG00000054763	Defb42	0	0	0	0	0	0	0	0.01	0.01	0.05	0.01	0.04				0.31	0.138168	0.217217
ENSMUSG00000054134	Umodl1	0.01	0	0.01	0.01	0	0	0.01	0.02	0.01	0.01	0	0.04	-0.05	0.518519	0.416591	0.03	0.865881	0.538987			-0.08
ENSMUSG00000052861	Dnah6	0	0.01	0	0.01	0.01	0.01	0	0	0.01	0.02	0.03	0.02	0.09	0.183503	0.248264	0.26	0.0137726	0.0851903			-0.17
ENSMUSG00000050711	Scg2	0.03	0	0	0	0	0	0.02	0	0.01	0.01	0.03	0.02	-0.13	0.42265	0.374859	0.13	0.28834	0.312176			-0.26
ENSMUSG00000047938	4930483J18Rik	0	0	0.03	0	0	0	0	0	0	0.04	0.02	0.03	-0.13	0.42265	0.374859	0.38	0.0279992	0.110303			-0.51
ENSMUSG00000047658	Gal3st3	0.01	0	0.02	0.01	0	0	0.01	0.01	0.01	0.03	0.02	0	-0.09	0.390073	0.364908	0.08	0.565805	0.435906			-0.17
ENSMUSG00000046130	Vmn1r184	0.02	0.03	0.02	0	0	0	0	0.05	0	0	0	0	-0.3	0.0159088	0.0891174	-0.19	0.42265	0.374859			-0.11
ENSMUSG00000046005	D830044D21Rik	0	0.03	0	0	0	0	0.01	0.01	0.01	0.02	0.02	0.02	-0.13	0.42265	0.374859
ENSMUSG00000045246	Kcng4	0.01	0	0.01	0.03	0.01	0	0.01	0.01	0.01	0.02	0.01	0	0.08	0.555752	0.431621	0	0.962874	0.566415			0.08
ENSMUSG00000044528	Tram1l1	0.01	0	0.01	0.01	0	0.01	0.01	0.01	0.01	0.02	0.01	0.02	0	1	0.574725	0.08	0.183503	0.248264			-0.08
ENSMUSG00000042678	Myo15	0.01	0.01	0	0.02	0	0	0.01	0	0.01	0.01	0.02	0.03	0	0.970345	0.568198	0.17	0.1249	0.206765			-0.17
ENSMUSG00000040340	1700019B03Rik	0	0	0	0	0.02	0.02	0.02	0	0	0.01	0.04	0.01	0.18	0.183503	0.248264	0.17	0.322124	0.330392			0.01
ENSMUSG00000037428	Vgf	0	0	0	0.01	0.01	0	0	0	0	0.04	0.04	0.02	0.09	0.183503	0.248264	0.41	0.0309836	0.114568			-0.32
ENSMUSG00000034755	Pcdh11x	0.01	0	0.01	0	0	0.01	0.04	0.01	0.01	0.01	0.01	0.01	-0.05	0.518519	0.416591	-0.12	0.42265	0.374859			0.07
ENSMUSG00000033740	St18	0	0	0	0	0	0	0	0	0	0.02	0.04	0.06				0.48	0.0581063	0.146344
ENSMUSG00000030155	Clec2e	0.02	0	0.01	0.01	0.01	0.01	0	0.04	0.01	0	0	0.01	0	0.962874	0.566415	-0.16	0.381197	0.361241			0.16
ENSMUSG00000029379	Cxcl3	0	0	0	0	0	0	0	0	0	0.02	0.05	0.05				0.48	0.0469462	0.134634
ENSMUSG00000029123	Stk32b	0	0	0	0	0	0	0	0.02	0.01	0.03	0.05	0.01				0.23	0.210854	0.266536
ENSMUSG00000028348	Murc	0	0	0	0.04	0.01	0.01	0	0	0.01	0.02	0.01	0.02	0.25	0.160426	0.23365	0.18	0.0480153	0.135513			0.07
ENSMUSG00000025961	4933402D24Rik	0.02	0.05	0.01	0	0	0	0	0.01	0.01	0.01	0.01	0	-0.33	0.132593	0.212536	0	1	0.574725			-0.33
ENSMUSG00000025932	Eya1	0	0	0.01	0	0	0.01	0.01	0.04	0.01	0.02	0.02	0	0	1	0.574725	-0.08	0.621529	0.457871			0.08
ENSMUSG00000025329	Padi1	0	0.01	0	0	0.01	0	0	0.01	0	0.02	0.03	0.04	0	1	0.574725	0.33	0.0171267	0.0914292			-0.33
ENSMUSG00000020052	Ascl1	0.02	0.06	0.01	0	0	0	0	0.01	0.01	0	0.01	0	-0.36	0.158677	0.232497	-0.05	0.518519	0.416591			-0.31
ENSMUSG00000018263	Tbx5	0.01	0	0.04	0	0	0	0.01	0	0	0.03	0.02	0.01	-0.21	0.287155	0.311702	0.21	0.0717709	0.159583			-0.42
ENSMUSG00000005864	Cnga2	0.01	0.01	0.02	0.01	0	0	0.02	0.02	0.01	0.01	0.01	0	-0.13	0.0984072	0.184283	-0.13	0.105763	0.190926			0
ENSMUSG00000000730	Dnmt3l	0	0	0	0	0	0	0.02	0	0	0.06	0.02	0.02				0.31	0.140838	0.219253
ENSMUSG00000108053	RP24-317F6.7	0	0	0	0.01	0.05	0.02	0	0.01	0.03	0.01	0	0	0.33	0.132593	0.212536	-0.13	0.377993	0.359823			0.46
ENSMUSG00000107461	RP23-406J21.4	0.04	0	0	0.02	0.03	0.02	0	0	0	0.02	0	0	0.14	0.481454	0.401423	0.09	0.42265	0.374859			0.05
ENSMUSG00000107436	RP24-108G5.4	0	0	0.01	0	0	0.01	0.01	0.04	0.01	0.03	0.01	0.01	0	1	0.574725	-0.04	0.814472	0.522872			0.04
ENSMUSG00000107317	Gm19719	0	0	0.03	0	0.01	0.01	0.01	0.01	0.01	0.02	0.02	0.01	-0.03	0.816689	0.523428	0.08	0.183503	0.248264			-0.11
ENSMUSG00000107286	Gm43788	0.02	0.01	0	0.04	0.02	0.04	0	0	0	0	0	0	0.28	0.0590059	0.147214
ENSMUSG00000106714	Gm42546	0.04	0	0.01	0.01	0.01	0.01	0	0	0	0.02	0.02	0.01	-0.07	0.675266	0.477382	0.22	0.0339737	0.118671			-0.29
ENSMUSG00000105950	Gm43679	0.04	0.02	0.01	0.01	0.01	0.01	0	0	0	0.01	0.01	0.01	-0.16	0.260973	0.297194
ENSMUSG00000105728	Gm42819	0.02	0.02	0.01	0	0.05	0.02	0	0.01	0	0	0	0	0.06	0.754664	0.504412	-0.05	0.42265	0.374859			0.11
ENSMUSG00000105636	Gm43625	0.01	0	0	0.03	0.03	0	0	0	0	0.04	0.01	0.01	0.21	0.238231	0.283234	0.25	0.160426	0.23365			-0.04
ENSMUSG00000105601	Gm42725	0.01	0.01	0.01	0.01	0.01	0.02	0.01	0.01	0.01	0.01	0.02	0	0.04	0.42265	0.374859	0	0.962874	0.566415			0.04
ENSMUSG00000104358	Gm37127	0.06	0	0	0.01	0.03	0.02	0	0	0	0	0	0.01	0.03	0.898001	0.548573	0.05	0.42265	0.374859			-0.02
ENSMUSG00000104187	Gm37820	0.01	0	0	0	0.01	0	0.02	0	0.02	0.01	0.02	0.04	0	1	0.574725	0.12	0.423215	0.37505			-0.12
ENSMUSG00000104125	Gm37488	0.02	0.02	0.01	0.01	0.02	0.04	0	0.01	0	0	0	0	0.07	0.554269	0.431138	-0.05	0.42265	0.374859			0.12
ENSMUSG00000103851	Gm37606	0.01	0.03	0	0.02	0.01	0.01	0.01	0.01	0.01	0.02	0	0	0.01	0.955018	0.564485	-0.05	0.627144	0.459914			0.06
ENSMUSG00000102919	Gm37726	0.02	0	0.02	0.01	0.02	0.02	0.01	0	0.01	0.01	0.01	0	0.05	0.670659	0.475705	0	1	0.574725			0.05
ENSMUSG00000102714	Gm37618	0	0	0	0.01	0.08	0.03	0	0	0	0	0	0.01	0.45	0.161117	0.234168	0.05	0.42265	0.374859			0.4
ENSMUSG00000102172	Gm37873	0.04	0.01	0.03	0.02	0.02	0.01	0	0	0	0	0	0	-0.11	0.394249	0.36651
ENSMUSG00000100798	Gm19589	0.01	0	0	0	0.01	0.01	0	0	0	0.03	0.03	0.04	0.05	0.518519	0.416591	0.41	0.00732368	0.0685471			-0.36
ENSMUSG00000097761	4930534D22Rik	0.01	0	0.01	0	0.01	0.01	0.01	0.03	0.01	0.01	0.02	0.01	0	1	0.574725	-0.04	0.699413	0.486012			0.04
ENSMUSG00000097135	4932430I15Rik	0.02	0.01	0.01	0.01	0.03	0.05	0	0	0	0	0	0	0.19	0.281268	0.308474
ENSMUSG00000097100	9230104M06Rik	0.01	0	0.02	0.01	0.01	0.02	0.01	0.04	0	0.01	0	0	0.05	0.63252	0.46172	-0.16	0.381197	0.361241			0.21
ENSMUSG00000090891	D6Ertd527e	0.02	0	0.02	0.01	0.01	0.05	0	0.01	0	0	0.01	0	0.11	0.562745	0.434677	0	1	0.574725			0.11
ENSMUSG00000086862	Gm13546	0	0	0.02	0	0	0	0	0	0	0.02	0.07	0.02	-0.09	0.42265	0.374859	0.43	0.123859	0.206025			-0.52
ENSMUSG00000084047	Gm14984	0	0	0	0.02	0.04	0.05	0	0	0	0	0.02	0	0.44	0.0429097	0.129893	0.09	0.42265	0.374859			0.35
ENSMUSG00000082894	Gm6480	0	0.01	0.01	0	0	0	0.03	0.01	0.01	0.01	0.03	0.02	-0.09	0.183503	0.248264	0.04	0.714286	0.490552			-0.13
ENSMUSG00000081670	Gm15697	0.02	0.01	0.02	0.01	0.01	0	0	0.02	0.01	0.01	0.01	0.01	-0.13	0.105763	0.190926	0	0.962874	0.566415			-0.13
ENSMUSG00000079103	Tgm7	0	0.01	0	0	0.01	0.03	0	0	0.01	0.02	0.02	0.03	0.13	0.377993	0.359823	0.26	0.0137726	0.0851903			-0.13
ENSMUSG00000078365	Mos	0	0	0.02	0.02	0	0	0.02	0.02	0.03	0	0	0.02	0	1	0.574725	-0.21	0.119955	0.202645			0.21
ENSMUSG00000075596	B130006D01Rik	0.03	0.01	0.01	0	0.01	0.05	0	0	0	0	0.01	0.01	0.02	0.913698	0.553267	0.09	0.183503	0.248264			-0.07
ENSMUSG00000074397	Foxr1	0	0	0	0.02	0	0	0.02	0.02	0	0.01	0.05	0.01	0.09	0.42265	0.374859	0.11	0.562745	0.434677			-0.02
ENSMUSG00000070877	Ldlrad1	0.02	0	0	0.02	0.02	0.03	0	0	0.02	0	0.02	0	0.21	0.119955	0.202645	0	1	0.574725			0.21
ENSMUSG00000067872	Ccdc87	0	0	0.01	0.01	0.01	0.01	0	0.01	0.02	0.02	0.02	0.02	0.09	0.183503	0.248264	0.13	0.230277	0.27859			-0.04
ENSMUSG00000067261	Foxd3	0	0	0	0.02	0	0	0	0.01	0.03	0.02	0.03	0.02	0.09	0.42265	0.374859	0.13	0.364525	0.352972			-0.04
ENSMUSG00000062168	Ppef1	0.02	0	0	0	0.03	0	0.01	0.02	0.02	0	0	0.03	0.04	0.815936	0.52331	-0.1	0.537073	0.42436			0.14
ENSMUSG00000059854	Hydin	0.01	0.01	0.01	0.01	0.02	0.01	0	0	0.01	0.01	0.03	0.01	0.04	0.42265	0.374859	0.17	0.154724	0.229703			-0.13
ENSMUSG00000057173	Rfx8	0	0	0	0	0	0	0.01	0	0.01	0.03	0.03	0.05				0.36	0.0169863	0.0912227
ENSMUSG00000056128	Gm9991	0	0	0	0	0	0	0.02	0.02	0	0.02	0.02	0.05				0.19	0.234822	0.281307
ENSMUSG00000053654	Krt42	0	0	0	0.02	0	0	0	0	0	0.04	0.03	0.04	0.09	0.42265	0.374859	0.45	0.00621947	0.0655268			-0.36
ENSMUSG00000052387	Trpm3	0	0.01	0.01	0.01	0.02	0.01	0.02	0	0.01	0.01	0.02	0.01	0.09	0.231157	0.278921	0.05	0.63252	0.46172			0.04
ENSMUSG00000051804	Adam6b	0	0	0	0	0	0	0.02	0	0.01	0.06	0.02	0.02				0.27	0.185114	0.249389
ENSMUSG00000045532	C1ql1	0	0	0.02	0	0	0	0	0	0.02	0.03	0.02	0.04	-0.09	0.42265	0.374859	0.29	0.062387	0.150411			-0.38
ENSMUSG00000045027	Prss22	0	0	0.02	0	0	0.02	0	0	0	0.02	0.05	0.02	0	1	0.574725	0.37	0.0746757	0.162309			-0.37
ENSMUSG00000043531	Sorcs1	0.01	0	0.02	0	0.01	0	0	0	0.02	0.01	0.04	0.02	-0.09	0.390073	0.364908	0.21	0.198491	0.25832			-0.3
ENSMUSG00000041247	Lamp3	0.02	0.01	0	0	0	0	0.01	0.02	0	0.01	0.03	0.03	-0.13	0.220872	0.272916	0.16	0.210849	0.266536			-0.29
ENSMUSG00000040838	Gm11639	0.02	0.01	0	0.01	0.04	0.04	0	0	0	0.01	0	0	0.24	0.175302	0.244661	0.05	0.42265	0.374859			0.19
ENSMUSG00000038201	Kcna7	0	0.02	0	0.02	0	0	0.01	0	0.01	0.04	0.01	0.02	0	1	0.574725	0.2	0.172686	0.242977			-0.2
ENSMUSG00000037953	A4gnt	0	0.01	0	0.01	0.05	0.03	0	0	0	0.02	0	0.01	0.32	0.118709	0.201684	0.13	0.220872	0.272916			0.19
ENSMUSG00000036962	Cfap221	0	0	0	0	0.01	0	0.04	0	0	0.04	0.01	0.03	0.05	0.42265	0.374859	0.17	0.428822	0.377514			-0.12
ENSMUSG00000031202	Rab39b	0	0.02	0	0.01	0	0.02	0.02	0.01	0.01	0.02	0.01	0.01	0.05	0.713314	0.490258	0	1	0.574725			0.05
ENSMUSG00000031139	Mcf2	0.01	0	0.02	0.01	0	0	0.01	0.01	0.01	0.01	0.01	0.04	-0.09	0.390073	0.364908	0.12	0.42265	0.374859			-0.21
ENSMUSG00000028417	Tal2	0	0.02	0.02	0.01	0.01	0.01	0	0	0.02	0.01	0.01	0.02	-0.04	0.708027	0.488602	0.09	0.417934	0.374859			-0.13
ENSMUSG00000027350	Chgb	0	0	0.01	0	0.01	0.01	0	0.02	0	0.03	0.02	0.03	0.05	0.518519	0.416591	0.25	0.0856169	0.172872			-0.2
ENSMUSG00000027107	Chrna1	0.02	0.02	0	0.01	0.02	0.03	0.02	0.01	0	0	0	0	0.08	0.49519	0.407344	-0.13	0.220872	0.272916			0.21
ENSMUSG00000026592	Tex35	0	0	0	0	0	0	0	0	0.04	0.03	0.03	0.03				0.22	0.312399	0.325714
ENSMUSG00000025091	Pnliprp2	0	0	0.01	0.02	0.02	0.02	0	0.02	0	0.03	0	0.01	0.22	0.0417616	0.128552	0.08	0.583985	0.443198			0.14
ENSMUSG00000022015	Tnfsf11	0	0	0	0	0.01	0.01	0.01	0	0.01	0.04	0.02	0.03	0.09	0.183503	0.248264	0.28	0.0269685	0.108723			-0.19
ENSMUSG00000020264	Slc36a2	0	0	0	0.01	0.05	0.01	0	0	0	0.01	0.01	0.04	0.29	0.19456	0.255781	0.25	0.160426	0.23365			0.04
ENSMUSG00000017943	Gdap1l1	0.02	0	0	0	0	0	0	0	0.03	0.03	0.04	0.01	-0.09	0.42265	0.374859	0.21	0.273785	0.3042			-0.3
ENSMUSG00000104983	Gm42763	0.03	0.01	0.01	0	0.03	0.06	0	0	0	0	0	0	0.13	0.576621	0.440412
ENSMUSG00000086899	1600002D24Rik	0	0	0	0	0	0	0	0	0	0.06	0.02	0.06				0.54	0.0598639	0.147962
ENSMUSG00000108560	RP23-185A21.2	0.01	0.02	0.01	0.02	0.05	0	0.02	0	0	0	0.01	0	0.1	0.607527	0.452629	-0.04	0.700677	0.486085			0.14
ENSMUSG00000108076	RP23-296N5.4	0.04	0.03	0	0.02	0.01	0.03	0	0.01	0	0	0	0	-0.03	0.873676	0.541221	-0.05	0.42265	0.374859			0.02
ENSMUSG00000108067	RP23-296N5.3	0.04	0.01	0	0.02	0.01	0.02	0	0.01	0.02	0	0.01	0	0.01	0.935374	0.559099	-0.09	0.390073	0.364908			0.1
ENSMUSG00000107358	Gm43168	0	0	0.01	0.02	0.07	0.04	0	0	0	0	0	0	0.46	0.0761	0.16363
ENSMUSG00000107271	BC028471	0	0	0	0	0	0	0	0	0	0.04	0.05	0.05				0.55	0.00359608	0.0562394
ENSMUSG00000107254	Gm43769	0.01	0	0.01	0.01	0.01	0.03	0.01	0.02	0.01	0	0.02	0.01	0.13	0.261126	0.297194	-0.05	0.63252	0.46172			0.18
ENSMUSG00000107103	Gm43164	0.01	0.03	0	0.02	0.04	0.04	0	0	0	0	0	0	0.24	0.157029	0.231469
ENSMUSG00000106696	Gm42729	0.01	0.02	0	0.02	0.03	0.02	0.02	0	0	0.01	0	0.01	0.17	0.144143	0.221724	0	0.970345	0.568198			0.17
ENSMUSG00000106676	Gm42895	0	0.02	0.01	0.01	0.03	0.04	0	0.01	0	0.01	0.01	0	0.2	0.198442	0.258308	0.05	0.518519	0.416591			0.15
ENSMUSG00000106518	Gm42759	0	0	0	0.01	0.02	0	0.02	0.02	0.04	0	0.02	0.01	0.13	0.220872	0.272916	-0.2	0.127493	0.208739			0.33
ENSMUSG00000106044	Gm42860	0	0.01	0.01	0.01	0.03	0.01	0	0.01	0.04	0.01	0.01	0	0.13	0.261126	0.297194	-0.12	0.51228	0.414881			0.25
ENSMUSG00000104852	Gm43201	0.01	0.02	0.01	0	0.02	0.03	0	0	0.01	0.01	0.02	0.01	0.03	0.794757	0.517186	0.13	0.0984072	0.184283			-0.1
ENSMUSG00000104493	Gm19552	0.01	0.03	0.01	0.02	0	0.03	0	0.02	0	0	0.01	0.01	0	0.978423	0.570219	0	0.970345	0.568198			0
ENSMUSG00000104145	D130019J16Rik	0.01	0.02	0	0	0	0.01	0.01	0.01	0.03	0	0.04	0.01	-0.09	0.390073	0.364908	-0.01	0.954543	0.564439			-0.08
ENSMUSG00000104095	Gm37315	0.08	0.02	0.01	0	0	0.02	0	0	0	0.01	0	0	-0.33	0.269876	0.302014	0.05	0.42265	0.374859			-0.38
ENSMUSG00000103739	Gm37653	0.02	0.01	0.02	0	0.04	0.04	0	0	0	0	0.01	0	0.1	0.595854	0.448033	0.05	0.42265	0.374859			0.05
ENSMUSG00000103694	Gm37530	0.02	0	0.02	0.01	0.01	0.03	0	0	0	0.01	0.04	0	0.04	0.739086	0.499239	0.21	0.287155	0.311702			-0.17
ENSMUSG00000103303	Gm37802	0.02	0	0.01	0.01	0.03	0.01	0	0.01	0.03	0	0.02	0	0.08	0.488251	0.404305	-0.08	0.583985	0.443198			0.16
ENSMUSG00000103234	Gm37158	0.02	0.01	0.01	0	0.02	0.03	0	0.01	0	0.03	0	0.01	0.03	0.794757	0.517186	0.13	0.377993	0.359823			-0.1
ENSMUSG00000100910	Gm29128	0	0	0	0.01	0.02	0.07	0	0	0.01	0.01	0.01	0.01	0.39	0.180044	0.247635	0.09	0.183503	0.248264			0.3
ENSMUSG00000100313	Gm28323	0.05	0.02	0	0.01	0.04	0.02	0	0	0	0	0	0	0.01	0.952587	0.563927
ENSMUSG00000097791	Gm17315	0.01	0	0	0	0	0	0.04	0.03	0.01	0	0.03	0.02	-0.05	0.42265	0.374859	-0.12	0.474656	0.398399			0.07
ENSMUSG00000097430	Gm10544	0.01	0.02	0.01	0	0	0	0.03	0.04	0.01	0	0.01	0.01	-0.18	0.0503576	0.137576	-0.24	0.128416	0.209298			0.06
ENSMUSG00000097305	Gm17276	0.02	0.02	0.03	0.01	0	0	0.01	0	0.02	0	0	0.03	-0.26	0.0137726	0.0851903	-0.01	0.96312	0.566415			-0.25
ENSMUSG00000091110	Gm2832	0.01	0.05	0.03	0	0	0	0	0	0.03	0	0	0.02	-0.37	0.104949	0.190341	-0.04	0.815936	0.52331			-0.33
ENSMUSG00000090254	Gm1965	0.01	0.02	0.01	0	0	0	0.06	0.03	0.01	0	0	0	-0.18	0.0503576	0.137576	-0.4	0.125833	0.207415			0.22
ENSMUSG00000087022	9130024F11Rik	0.02	0.02	0	0	0.03	0.02	0	0	0.01	0.02	0.01	0.01	0.04	0.800804	0.5188	0.13	0.0984072	0.184283			-0.09
ENSMUSG00000086199	Bcas3os1	0.04	0.01	0.01	0.01	0.04	0.01	0	0	0	0.01	0.01	0	0	1	0.574725	0.09	0.183503	0.248264			-0.09
ENSMUSG00000085884	Gm15342	0.03	0.03	0.01	0.02	0.01	0.01	0.01	0	0.01	0	0.01	0	-0.12	0.280629	0.308142	-0.05	0.518519	0.416591			-0.07
ENSMUSG00000085802	Gm16059	0.02	0	0.01	0.02	0.02	0.06	0	0	0	0.01	0	0	0.27	0.185114	0.249389	0.05	0.42265	0.374859			0.22
ENSMUSG00000082305	Gm2420	0.01	0	0	0.02	0	0	0.01	0.01	0.01	0.03	0.02	0.03	0.04	0.700677	0.486085	0.2	0.0342802	0.119093			-0.16
ENSMUSG00000074892	B3galt5	0.02	0.02	0.02	0.01	0	0	0	0.02	0.01	0.01	0.01	0.02	-0.22	0.0417616	0.128552	0.05	0.63252	0.46172			-0.27
ENSMUSG00000074149	Gm10634	0.01	0.01	0.03	0	0.01	0	0.02	0.02	0.01	0	0.01	0.02	-0.17	0.154724	0.229703	-0.09	0.384039	0.362445			-0.08
ENSMUSG00000073018	Gm1070	0	0.01	0.01	0.02	0	0	0.01	0.01	0.01	0.01	0.03	0.03	0	0.970345	0.568198	0.16	0.183503	0.248264			-0.16
ENSMUSG00000070990	Foxe1	0	0	0.02	0	0	0	0.04	0.05	0.01	0.02	0	0	-0.09	0.42265	0.374859	-0.31	0.134835	0.214458			0.22
ENSMUSG00000051228	Nyx	0.02	0.01	0.02	0	0	0.03	0	0	0	0.02	0.03	0.01	-0.1	0.537073	0.42436	0.26	0.064906	0.152788			-0.36
ENSMUSG00000046192	Iqub	0.01	0	0.01	0	0	0	0.02	0.03	0.01	0.01	0.04	0.01	-0.09	0.183503	0.248264	-0.01	0.966063	0.567115			-0.08
ENSMUSG00000043418	Lrit2	0.01	0.02	0	0.02	0.01	0	0.03	0.01	0.01	0.01	0.01	0.01	0	1	0.574725	-0.08	0.42265	0.374859			0.08
ENSMUSG00000042976	9930038B18Rik	0.03	0.01	0.02	0.01	0.01	0	0.03	0.01	0	0.01	0	0.01	-0.17	0.1249	0.206765	-0.08	0.555752	0.431621			-0.09
ENSMUSG00000039337	Tex19.2	0	0	0.01	0	0.01	0.03	0	0.05	0	0.02	0.01	0.01	0.13	0.377993	0.359823	-0.02	0.944091	0.561748			0.15
ENSMUSG00000035456	Prdm8	0	0	0.05	0	0	0	0	0	0.02	0.04	0.01	0.02	-0.19	0.42265	0.374859	0.21	0.198491	0.25832			-0.4
ENSMUSG00000031872	Bean1	0	0.01	0.01	0	0	0	0.02	0	0.01	0.03	0.03	0.03	-0.09	0.183503	0.248264	0.24	0.0841633	0.171276			-0.33
ENSMUSG00000030205	Gprc5d	0.02	0.06	0.02	0	0.02	0	0.02	0	0	0	0	0	-0.31	0.140838	0.219253	-0.09	0.42265	0.374859			-0.22
ENSMUSG00000030077	Chl1	0	0	0.01	0	0.04	0	0	0.01	0.01	0.02	0.04	0.01	0.12	0.552999	0.430736	0.2	0.172686	0.242977			-0.08
ENSMUSG00000029335	Bmp3	0	0	0	0	0	0	0.01	0.02	0.02	0.04	0.02	0.03				0.15	0.125514	0.207106
ENSMUSG00000029092	D5Ertd615e	0	0	0.03	0	0	0.01	0.03	0	0.02	0.02	0.01	0.02	-0.08	0.599003	0.449328	0.01	0.955525	0.564532			-0.09
ENSMUSG00000026564	Dusp27	0	0	0	0.03	0	0	0	0	0.01	0.04	0.02	0.04	0.13	0.42265	0.374859	0.37	0.0200412	0.0970021			-0.24
ENSMUSG00000025776	Crispld1	0	0	0	0	0	0	0	0.01	0.03	0.04	0.03	0.03				0.24	0.150463	0.226759
ENSMUSG00000022485	Hoxc5	0	0	0	0	0	0	0	0	0	0.04	0.08	0.02				0.53	0.0891165	0.176247
ENSMUSG00000022208	Jph4	0	0	0	0	0.01	0	0.01	0.04	0.02	0.04	0.01	0.01	0.05	0.42265	0.374859	-0.04	0.799844	0.518558			0.09
ENSMUSG00000021047	Nova1	0.01	0	0	0.01	0.01	0.01	0.02	0.01	0.01	0.03	0.01	0.02	0.09	0.183503	0.248264	0.08	0.389782	0.364908			0.01
ENSMUSG00000003418	St8sia6	0	0	0	0.01	0	0	0.01	0.01	0.03	0.02	0.03	0.03	0.05	0.42265	0.374859	0.12	0.267518	0.300717			-0.07
ENSMUSG00000107734	RP24-459O3.3	0	0	0	0	0	0	0.03	0.03	0.03	0.03	0	0.03				-0.13	0.42265	0.374859
ENSMUSG00000107549	RP23-365O8.4	0.03	0.01	0	0.01	0.03	0.06	0	0	0	0	0	0.01	0.23	0.309997	0.32437	0.05	0.42265	0.374859			0.18
ENSMUSG00000105826	Gm43819	0.01	0	0.03	0	0	0	0.01	0.03	0	0.01	0.03	0.03	-0.17	0.260215	0.29688	0.13	0.412928	0.374859			-0.3
ENSMUSG00000104107	Gm37879	0.03	0.01	0	0.03	0.01	0.06	0	0	0.01	0	0	0	0.23	0.309997	0.32437	-0.05	0.42265	0.374859			0.28
ENSMUSG00000097584	1700125G22Rik	0	0	0	0	0	0	0.03	0.03	0.03	0	0.03	0.03				-0.13	0.42265	0.374859
ENSMUSG00000082771	Gm12803	0	0	0	0	0	0	0.06	0.03	0.03	0.03	0	0				-0.35	0.0974	0.183871
ENSMUSG00000108255	RP23-446E21.6	0.01	0	0	0	0	0.04	0.01	0	0.03	0.01	0.02	0.03	0.12	0.552999	0.430736	0.09	0.545449	0.427495			0.03
ENSMUSG00000108081	RP23-415I19.4	0.01	0.01	0.01	0.04	0.01	0.06	0.01	0	0	0	0	0	0.3	0.202045	0.260602	-0.05	0.42265	0.374859			0.35
ENSMUSG00000107902	RP23-473K6.1	0.01	0.03	0.01	0	0	0.01	0.01	0.03	0.03	0.01	0.01	0	-0.17	0.154724	0.229703	-0.21	0.10674	0.191684			0.04
ENSMUSG00000107884	RP23-334M3.6	0.03	0.05	0	0.01	0.03	0.03	0	0	0	0	0	0	-0.02	0.911393	0.552634
ENSMUSG00000107703	RP24-64A19.1	0	0.01	0.02	0.01	0.01	0	0	0	0	0.02	0.01	0.07	-0.04	0.666738	0.474292	0.39	0.180044	0.247635			-0.43
ENSMUSG00000107502	RP24-194N1.2	0.01	0.02	0.02	0.01	0.01	0.02	0.01	0.01	0.01	0.01	0.01	0.01	-0.04	0.518519	0.416591
ENSMUSG00000106443	Gm42702	0.03	0.01	0.02	0.01	0.04	0.03	0	0	0	0	0.01	0	0.07	0.586959	0.444431	0.05	0.42265	0.374859			0.02
ENSMUSG00000106149	Gm43430	0.02	0.01	0.01	0.01	0.01	0.04	0.01	0	0.01	0.01	0.01	0.01	0.07	0.597521	0.448746	0.05	0.42265	0.374859			0.02
ENSMUSG00000106000	Gm16508	0.04	0.01	0	0.03	0	0.01	0.01	0	0	0.02	0.02	0.01	-0.04	0.85487	0.535753	0.18	0.0480153	0.135513			-0.22
ENSMUSG00000105945	Gm43570	0	0.01	0.01	0.01	0.01	0	0.01	0.01	0.02	0.03	0.02	0.02	0	1	0.574725	0.12	0.0985733	0.184359			-0.12
ENSMUSG00000105711	Gm42598	0	0	0.02	0	0	0.02	0	0	0.01	0.04	0.02	0.04	0	1	0.574725	0.37	0.0200412	0.0970021			-0.37
ENSMUSG00000104436	Gm37423	0.02	0.02	0.01	0.02	0.04	0.02	0	0.01	0	0	0.01	0	0.12	0.26213	0.297666	0	1	0.574725			0.12
ENSMUSG00000104136	Gm36955	0.03	0	0.01	0.03	0.03	0.05	0	0	0	0	0	0	0.28	0.115555	0.19917
ENSMUSG00000103869	Gm37420	0.03	0	0	0.01	0.05	0.03	0.01	0	0	0	0.02	0	0.24	0.253418	0.292776	0.04	0.700677	0.486085			0.2
ENSMUSG00000103625	Gm37357	0.01	0.02	0.02	0	0.01	0.04	0	0	0	0.01	0.01	0.03	-0.01	0.935374	0.559099	0.22	0.113343	0.197256			-0.23
ENSMUSG00000103624	Gm3081	0.06	0.02	0.02	0	0.03	0.01	0	0	0	0.01	0	0	-0.23	0.268147	0.301116	0.05	0.42265	0.374859			-0.28
ENSMUSG00000103475	Gm37697	0.02	0	0.01	0.04	0	0	0.03	0.01	0	0.02	0.01	0.01	0.03	0.884798	0.544673	0.01	0.955018	0.564485			0.02
ENSMUSG00000103175	Gm37169	0.01	0	0.01	0	0	0	0.02	0.02	0.02	0.04	0.02	0.01	-0.09	0.183503	0.248264	0.03	0.781016	0.513104			-0.12
ENSMUSG00000102243	Gm37718	0.05	0.03	0.01	0	0	0.02	0	0.01	0	0.02	0	0.01	-0.28	0.158048	0.232018	0.09	0.390073	0.364908			-0.37
ENSMUSG00000102153	Gm37474	0.01	0.01	0	0	0.01	0	0.01	0.01	0.01	0.05	0	0.04	-0.05	0.518519	0.416591	0.22	0.348773	0.344789			-0.27
ENSMUSG00000097794	Gm2990	0	0	0.02	0	0	0.03	0	0	0	0.02	0.06	0.02	0.04	0.815936	0.52331	0.4	0.101104	0.187019			-0.36
ENSMUSG00000097622	A330033J07Rik	0.01	0.01	0.03	0.01	0	0.01	0.02	0	0.01	0.01	0.02	0.02	-0.13	0.261126	0.297194	0.09	0.384039	0.362445			-0.22
ENSMUSG00000092528	Nlrp1c-ps	0.04	0.02	0.01	0.01	0.02	0.01	0	0.01	0	0.01	0.01	0.01	-0.12	0.378006	0.359823	0.09	0.183503	0.248264			-0.21
ENSMUSG00000090125	Pou3f1	0	0	0	0.01	0	0	0.01	0	0.01	0.06	0.02	0.04	0.05	0.42265	0.374859	0.38	0.0705329	0.158625			-0.33
ENSMUSG00000087129	Gm16316	0.02	0.01	0	0.03	0.02	0.03	0	0.01	0	0.02	0.01	0	0.21	0.0947921	0.181599	0.09	0.390073	0.364908			0.12
ENSMUSG00000085876	Gm12409	0	0	0	0	0	0	0	0	0	0.04	0.04	0.07				0.58	0.0250493	0.105765
ENSMUSG00000085380	E130120K24Rik	0	0	0	0	0	0	0.05	0.05	0.05	0	0	0
ENSMUSG00000085333	1700030A11Rik	0.05	0	0	0.03	0.03	0.04	0	0	0	0	0	0	0.22	0.377879	0.359823
ENSMUSG00000085009	Gm12977	0.04	0.03	0.04	0	0	0	0	0	0.04	0	0	0	-0.45	0.00621947	0.0655268	-0.16	0.42265	0.374859			-0.29
ENSMUSG00000084963	Gm14936	0	0	0	0.03	0.02	0.01	0	0.01	0.01	0.01	0.05	0.01	0.26	0.064906	0.152788	0.19	0.320478	0.329593			0.07
ENSMUSG00000081077	Gm13899	0.03	0.04	0.02	0	0.04	0	0	0	0.02	0	0	0	-0.21	0.318305	0.328741	-0.09	0.42265	0.374859			-0.12
ENSMUSG00000074863	Platr25	0.02	0	0.02	0	0	0	0.03	0.03	0	0.01	0.03	0.01	-0.18	0.183503	0.248264	-0.03	0.8308	0.528145			-0.15
ENSMUSG00000074619	1700034I23Rik	0	0.04	0.02	0.03	0.02	0.01	0.01	0.01	0.01	0	0	0	0.01	0.952278	0.563885
ENSMUSG00000066720	Cldn9	0	0	0.02	0	0	0	0.02	0.02	0.02	0.05	0	0.02	-0.09	0.42265	0.374859	0.02	0.918209	0.554597			-0.11
ENSMUSG00000059213	Ddn	0.01	0	0	0	0	0.02	0.01	0	0.01	0.05	0.03	0.02	0.04	0.700677	0.486085	0.32	0.0589558	0.147214			-0.28
ENSMUSG00000057719	Sh3rf2	0.04	0	0	0.01	0	0	0	0.05	0	0.01	0.03	0.01	-0.12	0.552999	0.430736	0.02	0.921355	0.555428			-0.14
ENSMUSG00000056987	Fam71d	0.01	0.02	0	0	0.01	0.02	0.01	0.03	0	0.01	0.02	0.02	0	1	0.574725	0.05	0.709839	0.489173			-0.05
ENSMUSG00000051111	Sv2c	0.04	0	0	0	0	0	0.01	0.01	0.01	0.04	0.02	0.02	-0.16	0.42265	0.374859	0.2	0.114628	0.198423			-0.36
ENSMUSG00000049202	4930515G13Rik	0	0	0	0	0	0	0	0	0	0.05	0.05	0.05
ENSMUSG00000047419	Cmya5	0	0	0.01	0.03	0.01	0	0.01	0.01	0.01	0.03	0.02	0.02	0.13	0.377993	0.359823	0.16	0.0509045	0.13821			-0.03
ENSMUSG00000047361	Gm973	0.07	0	0	0	0	0	0.01	0	0	0.02	0.03	0.02	-0.26	0.42265	0.374859	0.26	0.0137726	0.0851903			-0.52
ENSMUSG00000047216	Cdh19	0	0	0	0	0	0	0	0.03	0.03	0.05	0.02	0.02				0.12	0.5165	0.416591
ENSMUSG00000045761	Fam179a	0.01	0.09	0.01	0.01	0.01	0	0.01	0	0	0	0	0.01	-0.31	0.360941	0.350922	0	1	0.574725			-0.31
ENSMUSG00000043003	Rasef	0	0	0	0	0.01	0.01	0.01	0	0	0.04	0.02	0.06	0.09	0.183503	0.248264	0.43	0.0553148	0.143188			-0.34
ENSMUSG00000042816	Gpr151	0.03	0.02	0.01	0	0.02	0	0	0.02	0.03	0.01	0.01	0	-0.17	0.2028	0.261142	-0.12	0.395761	0.36726			-0.05
ENSMUSG00000042078	Svop	0	0	0	0.02	0.02	0	0	0	0	0.03	0.07	0.01	0.18	0.183503	0.248264	0.43	0.144619	0.222123			-0.25
ENSMUSG00000041700	Lhfpl1	0	0	0	0	0	0	0	0	0	0.04	0.05	0.06				0.58	0.00898549	0.0737878
ENSMUSG00000040554	Aipl1	0	0	0.01	0	0	0	0.01	0.02	0.01	0.02	0.03	0.05	-0.05	0.42265	0.374859	0.23	0.120004	0.202645			-0.28
ENSMUSG00000040467	4921522P10Rik	0.02	0.04	0.03	0	0	0	0.02	0.02	0	0.02	0	0	-0.38	0.0279992	0.110303	-0.09	0.518519	0.416591			-0.29
ENSMUSG00000032878	Ccdc85a	0	0	0.01	0.06	0.02	0.02	0.01	0	0	0.01	0.01	0.01	0.36	0.112375	0.196568	0.09	0.183503	0.248264			0.27
ENSMUSG00000032514	Ttc21a	0.02	0	0	0.01	0.01	0	0.01	0.01	0.02	0.03	0.02	0.02	0	0.970345	0.568198	0.12	0.0985733	0.184359			-0.12
ENSMUSG00000032502	Stac	0	0	0.01	0	0.01	0	0	0.03	0.02	0.04	0.02	0.02	0	1	0.574725	0.12	0.417811	0.374859			-0.12
ENSMUSG00000032186	Tmod2	0	0	0	0	0	0.04	0	0	0.03	0.04	0.03	0.01	0.16	0.42265	0.374859	0.21	0.273785	0.3042			-0.05
ENSMUSG00000030592	Ryr1	0.01	0	0.01	0.05	0.01	0.01	0.01	0	0.01	0.02	0.01	0.01	0.19	0.320478	0.329593	0.09	0.231157	0.278921			0.1
ENSMUSG00000029679	Hyal6	0.02	0	0.03	0.01	0	0.01	0.03	0.01	0.01	0.01	0.02	0	-0.12	0.395761	0.36726	-0.08	0.488251	0.404305			-0.04
ENSMUSG00000029420	Rimbp2	0	0	0	0.04	0.02	0.02	0	0	0	0.02	0.01	0.04	0.34	0.0450958	0.132429	0.3	0.100995	0.186918			0.04
ENSMUSG00000026726	Cubn	0.01	0.01	0.01	0	0.03	0.02	0.01	0.01	0	0.01	0.02	0.02	0.08	0.565805	0.435906	0.13	0.105763	0.190926			-0.05
ENSMUSG00000026424	Gpr37l1	0	0	0	0	0	0	0	0.02	0.02	0.07	0.03	0.01				0.25	0.306159	0.322235
ENSMUSG00000025318	Jph3	0.02	0	0.01	0	0.01	0.01	0.02	0.01	0.01	0.02	0.03	0.01	-0.04	0.666738	0.474292	0.08	0.389782	0.364908			-0.12
ENSMUSG00000022012	Enox1	0.01	0	0.01	0.01	0	0	0.01	0.01	0	0.04	0.05	0.01	-0.05	0.518519	0.416591	0.31	0.138168	0.217217			-0.36
ENSMUSG00000009670	Tex11	0.01	0.01	0.01	0	0	0.01	0.07	0	0.03	0.01	0	0	-0.09	0.183503	0.248264	-0.34	0.265997	0.299833			0.25
ENSMUSG00000009628	Tex15	0	0.02	0	0.01	0.01	0	0	0.01	0.01	0.04	0.02	0.03	0	0.970345	0.568198	0.28	0.0269685	0.108723			-0.28
ENSMUSG00000108394	RP24-333B11.4	0.03	0.01	0.01	0.02	0.03	0.03	0	0	0.01	0	0.02	0	0.12	0.267518	0.300717	0.04	0.700677	0.486085			0.08
ENSMUSG00000107750	RP23-336L12.3	0	0.01	0.01	0.02	0.01	0	0	0	0.02	0.03	0.03	0.03	0.04	0.666738	0.474292	0.29	0.0801153	0.167727			-0.25
ENSMUSG00000106641	Gm43534	0.01	0.01	0	0	0.02	0.01	0.03	0	0	0.02	0.03	0.03	0.04	0.666738	0.474292	0.21	0.226874	0.276513			-0.17
ENSMUSG00000103961	Gm36388	0.06	0	0	0.03	0.02	0.02	0	0	0	0	0	0.03	0.08	0.771685	0.510102	0.13	0.42265	0.374859			-0.05
ENSMUSG00000102475	Gm37246	0.03	0.03	0.03	0	0.03	0.04	0	0	0	0	0	0	-0.09	0.601328	0.450359
ENSMUSG00000097934	6720483E21Rik	0.04	0	0	0	0	0	0	0	0.02	0.06	0.02	0.02	-0.16	0.42265	0.374859	0.31	0.140838	0.219253			-0.47
ENSMUSG00000097155	Gm26511	0	0.03	0.02	0.01	0.04	0	0.03	0.01	0.01	0	0	0.01	-0.01	0.974641	0.569176	-0.17	0.154724	0.229703			0.16
ENSMUSG00000090559	Gm17137	0.01	0.09	0	0.01	0.01	0.02	0.01	0	0	0	0.01	0	-0.18	0.606797	0.452477	0	1	0.574725			-0.18
ENSMUSG00000085886	D030047H15Rik	0.02	0.01	0.01	0	0.01	0	0.02	0	0.03	0.01	0.02	0.03	-0.13	0.0984072	0.184283	0.05	0.748889	0.502549			-0.18
ENSMUSG00000079033	Mef2b	0	0	0	0	0	0	0.02	0.02	0.06	0.04	0.02	0				-0.15	0.483782	0.402461
ENSMUSG00000074899	Sptbn5	0.02	0.03	0.03	0.01	0.01	0	0.02	0	0.01	0.01	0.02	0	-0.25	0.0151623	0.0880068	0	1	0.574725			-0.25
ENSMUSG00000074569	Gcnt7	0.06	0.02	0	0.01	0.04	0	0	0	0	0.01	0.01	0.01	-0.11	0.688854	0.482559
ENSMUSG00000056158	Car10	0.01	0	0.09	0	0	0	0.01	0.01	0.03	0	0.01	0	-0.35	0.34411	0.342456	-0.17	0.154724	0.229703			-0.18
ENSMUSG00000049551	Fzd9	0	0	0	0.01	0	0	0.01	0.03	0.01	0.03	0.03	0.04	0.05	0.42265	0.374859	0.2	0.119404	0.20233			-0.15
ENSMUSG00000033255	Gm5134	0.02	0	0.02	0.03	0.04	0.02	0	0	0	0	0.03	0	0.2	0.14559	0.22288	0.13	0.42265	0.374859			0.07
ENSMUSG00000022056	Adam7	0.03	0.02	0	0.02	0	0.01	0	0	0	0.01	0.03	0.04	-0.08	0.588787	0.445056	0.33	0.0833084	0.170359			-0.41
ENSMUSG00000001168	Oas1h	0.01	0	0.03	0	0	0	0.04	0	0.03	0.01	0.01	0.03	-0.17	0.260215	0.29688	-0.07	0.703191	0.486878			-0.1
ENSMUSG00000108520	RP23-311C19.5	0.01	0.03	0.02	0	0	0.01	0.02	0.02	0.02	0.01	0.01	0.01	-0.21	0.0717709	0.159583
ENSMUSG00000108211	RP24-419M4.2	0.01	0.02	0.01	0	0.01	0.1	0	0	0	0	0	0.01	0.2	0.589558	0.445407	0.05	0.42265	0.374859			0.15
ENSMUSG00000106665	Gm43389	0.05	0.02	0	0.01	0.03	0.02	0.01	0.01	0.01	0	0	0	-0.02	0.908896	0.551866
ENSMUSG00000106108	Gm43221	0.02	0.04	0.05	0	0	0	0	0.01	0.02	0	0.01	0.01	-0.44	0.0429097	0.129893	-0.04	0.666738	0.474292			-0.4
ENSMUSG00000105931	Gm43014	0.03	0.01	0	0.02	0.02	0.02	0.01	0.01	0	0.02	0.01	0.01	0.09	0.497068	0.408175	0.09	0.231157	0.278921			0
ENSMUSG00000105065	Gm42513	0.03	0	0.01	0.05	0	0	0.01	0.01	0	0.02	0.02	0.01	0.02	0.924496	0.556177	0.13	0.105763	0.190926			-0.11
ENSMUSG00000105022	Gm43537	0.01	0.02	0	0	0.01	0	0.01	0.01	0.02	0.05	0.02	0.01	-0.09	0.390073	0.364908	0.15	0.381401	0.361253			-0.24
ENSMUSG00000104568	Gm43255	0.01	0.02	0.02	0	0	0.04	0.02	0.02	0.03	0	0	0	-0.06	0.752753	0.503719	-0.3	0.0159088	0.0891174			0.24
ENSMUSG00000103697	Gm38020	0.01	0.01	0.01	0.01	0.03	0.04	0.01	0.01	0.01	0.01	0.01	0	0.2	0.196634	0.257293	-0.05	0.42265	0.374859			0.25
ENSMUSG00000103291	Gm38235	0.05	0.02	0	0.01	0.02	0.04	0.01	0	0	0	0.01	0	0.01	0.952587	0.563927	0	1	0.574725			0.01
ENSMUSG00000103280	Gm37277	0.02	0.02	0.02	0.02	0.02	0	0	0	0.02	0.02	0.02	0	-0.09	0.42265	0.374859	0.09	0.518519	0.416591			-0.18
ENSMUSG00000103162	Gm38147	0.02	0.03	0.01	0.04	0.04	0	0	0.01	0	0	0.01	0	0.06	0.74301	0.500539	0	1	0.574725			0.06
ENSMUSG00000102145	Gm38056	0	0.01	0.01	0.02	0.02	0.03	0.01	0	0.01	0.02	0.02	0.01	0.21	0.0259732	0.107118	0.13	0.105763	0.190926			0.08
ENSMUSG00000101726	Gm7858	0	0	0	0	0	0	0.04	0.04	0.08	0	0	0				-0.61	0.0375147	0.12305
ENSMUSG00000100357	Gm28181	0	0	0	0	0	0	0	0	0	0.1	0.03	0.03				0.59	0.105655	0.190926
ENSMUSG00000099596	Zbed4-ps3	0.04	0.02	0.02	0	0	0.02	0.04	0	0.02	0	0	0	-0.25	0.0973847	0.183871	-0.25	0.217323	0.270634			0
ENSMUSG00000097712	Gm10532	0.01	0	0.01	0.04	0.05	0.02	0	0.01	0	0	0.01	0.01	0.35	0.0471191	0.134808	0.05	0.518519	0.416591			0.3
ENSMUSG00000097558	Gm26902	0.02	0	0	0	0	0	0.02	0.01	0.02	0.04	0.04	0.01	-0.09	0.42265	0.374859	0.15	0.330189	0.335077			-0.24
ENSMUSG00000097128	Gm26884	0.05	0	0.01	0.01	0.03	0.02	0.01	0.02	0.01	0	0	0	0.02	0.927981	0.557085	-0.18	0.0503576	0.137576			0.2
ENSMUSG00000092323	BB365896	0.01	0	0.04	0.02	0.01	0.02	0.01	0.01	0.02	0	0.01	0.01	0.01	0.935374	0.559099	-0.09	0.231157	0.278921			0.1
ENSMUSG00000083827	Gm15712	0.04	0.05	0.02	0	0	0.03	0	0	0	0	0	0.02	-0.32	0.119558	0.202463	0.09	0.42265	0.374859			-0.41
ENSMUSG00000083258	Gm5939	0	0.01	0.01	0.02	0.01	0	0	0	0.01	0.03	0.05	0.02	0.04	0.666738	0.474292	0.36	0.0426957	0.129726			-0.32
ENSMUSG00000078144	Capns2	0	0	0.02	0	0	0	0.03	0	0	0.02	0.05	0.04	-0.09	0.42265	0.374859	0.32	0.119558	0.202463			-0.41
ENSMUSG00000063767	S100a7a	0	0	0.02	0	0	0	0.02	0	0.02	0.05	0.03	0.02	-0.09	0.42265	0.374859	0.23	0.144126	0.221724			-0.32
ENSMUSG00000062372	Otof	0.03	0	0.01	0	0	0	0.01	0.02	0.01	0.04	0	0.04	-0.17	0.260215	0.29688	0.14	0.469624	0.396215			-0.31
ENSMUSG00000062310	Glrp1	0	0.01	0.01	0.01	0	0	0	0.01	0.01	0.02	0.07	0.02	-0.05	0.518519	0.416591	0.34	0.173517	0.24347			-0.39
ENSMUSG00000056089	Gm5468	0	0	0.04	0	0	0	0.04	0.04	0.04	0	0	0	-0.16	0.42265	0.374859
ENSMUSG00000053541	Gm4759	0.01	0	0	0.02	0.01	0.01	0	0	0	0.04	0.05	0.02	0.13	0.0984072	0.184283	0.44	0.0429097	0.129893			-0.31
ENSMUSG00000045238	A730035I17Rik	0	0	0	0	0	0	0	0	0	0.06	0.05	0.05				0.62	0.00252892	0.0505386
ENSMUSG00000041886	Macc1	0	0	0.01	0	0	0	0.01	0.05	0.03	0.04	0.01	0.01	-0.05	0.42265	0.374859	-0.11	0.549462	0.429151			0.06
ENSMUSG00000040456	Hypm	0	0	0	0	0	0	0	0	0	0.08	0.04	0.04				0.61	0.0375147	0.12305
ENSMUSG00000036853	Mcoln3	0	0	0.01	0	0.01	0.01	0.04	0.02	0.02	0.01	0.03	0.01	0.05	0.518519	0.416591	-0.12	0.336718	0.338588			0.17
ENSMUSG00000032262	Elovl4	0.01	0.01	0	0.01	0.04	0.01	0	0	0.02	0.01	0.03	0.02	0.16	0.297228	0.317396	0.17	0.2028	0.261142			-0.01
ENSMUSG00000030544	Mesp1	0	0	0.02	0	0	0.02	0	0	0	0.03	0.07	0.02	0	1	0.574725	0.47	0.0908815	0.177885			-0.47
ENSMUSG00000027737	Slc7a11	0	0	0.01	0.02	0.01	0.02	0	0	0.01	0.01	0.05	0.03	0.18	0.0480153	0.135513	0.32	0.118709	0.201684			-0.14
ENSMUSG00000023999	Kif6	0	0	0	0.02	0.02	0	0	0	0.04	0.04	0.03	0.01	0.18	0.183503	0.248264	0.17	0.428822	0.377514			0.01
ENSMUSG00000020712	Tcam1	0.01	0	0.01	0	0.01	0.01	0.05	0.01	0.03	0.01	0.01	0.01	0	1	0.574725	-0.23	0.21791	0.271079			0.23
ENSMUSG00000011154	1700026D08Rik	0	0.04	0	0	0	0	0	0.04	0	0.02	0.04	0.02	-0.16	0.42265	0.374859	0.18	0.401707	0.370352			-0.34
ENSMUSG00000005045	Chd5	0.02	0.01	0.01	0	0.01	0.01	0	0.03	0.01	0.01	0	0.05	-0.09	0.231157	0.278921	0.07	0.760746	0.506558			-0.16
ENSMUSG00000104925	Gm43061	0.03	0.02	0.01	0.01	0.06	0.03	0	0	0	0	0.01	0	0.14	0.482638	0.401954	0.05	0.42265	0.374859			0.09
ENSMUSG00000102856	Gm37084	0.03	0	0.01	0.01	0.06	0.05	0	0	0	0	0.01	0	0.29	0.225129	0.27533	0.05	0.42265	0.374859			0.24
ENSMUSG00000102850	Gm37082	0.03	0.03	0	0.01	0.04	0.02	0	0	0	0.01	0.01	0.02	0.04	0.804524	0.519896	0.18	0.0503576	0.137576			-0.14
ENSMUSG00000099465	Gm3830	0.02	0	0.01	0	0.02	0	0.01	0	0.01	0.03	0.06	0.01	-0.05	0.713314	0.490258	0.31	0.181968	0.248264			-0.36
ENSMUSG00000097377	Gm10822	0.02	0.01	0.02	0	0.01	0.03	0.01	0.03	0	0.01	0.01	0.02	-0.05	0.709839	0.489173	0.01	0.955018	0.564485			-0.06
ENSMUSG00000097365	C030034L19Rik	0	0	0.02	0	0.01	0.01	0.02	0.01	0.02	0.03	0.03	0.02	0	0.970345	0.568198	0.12	0.105312	0.190656			-0.12
ENSMUSG00000097300	Gm26835	0.04	0.02	0	0.02	0.03	0.03	0.02	0	0	0.01	0	0	0.09	0.589869	0.445559	-0.04	0.700677	0.486085			0.13
ENSMUSG00000097274	Gm26564	0.03	0	0.01	0	0	0	0.01	0.01	0.02	0.04	0.02	0.03	-0.17	0.260215	0.29688	0.2	0.0725568	0.160376			-0.37
ENSMUSG00000092134	Gm17089	0	0.02	0	0.02	0.06	0.02	0	0	0	0.02	0	0.03	0.31	0.140838	0.219253	0.21	0.196417	0.257114			0.1
ENSMUSG00000091572	Vmn2r3	0	0.01	0	0.06	0.02	0.06	0	0	0	0.01	0	0.01	0.49	0.0583562	0.14663	0.09	0.183503	0.248264			0.4
ENSMUSG00000089804	Gm16136	0	0	0	0	0	0.03	0.03	0.08	0.03	0	0	0	0.13	0.42265	0.374859	-0.54	0.0759437	0.163394			0.67
ENSMUSG00000089735	Gm8428	0.04	0.03	0	0.01	0.03	0.03	0	0	0	0	0.02	0.01	0.01	0.955248	0.564486	0.13	0.220872	0.272916			-0.12
ENSMUSG00000087067	Gm11532	0	0	0.01	0.01	0.01	0.02	0	0.03	0.03	0	0.04	0.02	0.13	0.0984072	0.184283	0	0.988664	0.573352			0.13
ENSMUSG00000079494	Cml5	0	0	0	0.03	0.03	0.03	0	0.03	0.03	0.02	0	0				-0.16	0.35095	0.3458
ENSMUSG00000074575	Kcng1	0	0.01	0	0.06	0.01	0	0.01	0.04	0.03	0.01	0	0	0.23	0.389346	0.364908	-0.29	0.0905797	0.177598			0.52
ENSMUSG00000049122	Frmd3	0.01	0	0.01	0.01	0.01	0.02	0.03	0.01	0.01	0.02	0.01	0.03	0.09	0.231157	0.278921	0.04	0.714286	0.490552			0.05
ENSMUSG00000048337	Npy4r	0	0.01	0	0	0	0	0.01	0.01	0.01	0.12	0	0.01	-0.05	0.42265	0.374859	0.29	0.506679	0.412591			-0.34
ENSMUSG00000047307	Pcdhb13	0.01	0	0.02	0.01	0	0	0.02	0.03	0.02	0.02	0.01	0.03	-0.09	0.390073	0.364908	-0.04	0.633918	0.462266			-0.05
ENSMUSG00000046934	Csl	0.03	0.01	0.01	0	0.01	0.02	0.01	0.01	0.01	0.02	0.03	0.01	-0.08	0.488251	0.404305	0.12	0.221237	0.273012			-0.2
ENSMUSG00000045008	9030612E09Rik	0.01	0	0.01	0	0	0	0.01	0	0	0.06	0.02	0.06	-0.09	0.183503	0.248264	0.49	0.0583562	0.14663			-0.58
ENSMUSG00000034212	Ankmy1	0.01	0	0.01	0	0.03	0	0.02	0.02	0.01	0.04	0	0.03	0.03	0.816689	0.523428	0.07	0.699928	0.486085			-0.04
ENSMUSG00000020411	Nipal4	0	0	0.01	0.01	0	0	0.01	0.01	0.02	0.06	0.03	0.02	0	1	0.574725	0.26	0.160111	0.233475			-0.26
ENSMUSG00000004842	Pou1f1	0.02	0	0	0	0.02	0	0.03	0.03	0.01	0.04	0.02	0	0	1	0.574725	-0.05	0.781894	0.513353			0.05
ENSMUSG00000002190	Clgn	0	0	0	0.02	0.03	0	0	0	0	0.03	0.06	0.03	0.21	0.196417	0.257114	0.48	0.0409164	0.127751			-0.27
ENSMUSG00000108258	RP24-325P20.7	0.02	0.02	0.01	0.02	0.02	0.02	0.02	0.01	0	0.01	0.01	0.01	0.04	0.42265	0.374859	0	0.962874	0.566415			0.04
ENSMUSG00000108238	RP23-434H14.7	0.01	0.02	0.01	0.02	0.05	0.04	0	0.01	0	0	0.01	0	0.27	0.0916432	0.178704	0	1	0.574725			0.27
ENSMUSG00000104114	Gm37297	0.02	0.02	0	0.01	0.05	0.04	0.01	0.01	0.01	0	0	0	0.23	0.243377	0.286441
ENSMUSG00000104078	Gm37023	0.05	0.02	0	0.01	0.05	0.02	0.01	0	0	0	0	0.01	0.05	0.842389	0.531807	0	1	0.574725			0.05
ENSMUSG00000103734	Gm37651	0.01	0	0	0.03	0.05	0.04	0	0	0	0.01	0.03	0	0.44	0.00529921	0.0627051	0.17	0.260215	0.29688			0.27
ENSMUSG00000103238	Gm36527	0.04	0.01	0	0.02	0.03	0.05	0	0	0	0	0.01	0.01	0.2	0.317768	0.328521	0.09	0.183503	0.248264			0.11
ENSMUSG00000101964	Gm28693	0.02	0	0	0.01	0.1	0.03	0	0	0	0.01	0	0	0.42	0.240653	0.284722	0.05	0.42265	0.374859			0.37
ENSMUSG00000100812	A730098A19Rik	0	0	0	0.03	0	0	0.05	0	0	0.05	0.02	0.02	0.13	0.42265	0.374859	0.18	0.48642	0.403693			-0.05
ENSMUSG00000100668	1700083H02Rik	0	0	0	0.04	0.04	0.05	0	0.04	0	0	0	0	0.52	0.00406803	0.0578446	-0.16	0.42265	0.374859			0.68
ENSMUSG00000097924	A730020E08Rik	0	0.02	0	0.01	0	0	0	0	0.01	0.04	0.02	0.07	-0.04	0.700677	0.486085	0.46	0.0761	0.16363			-0.5
ENSMUSG00000097665	Gm16853	0.03	0.01	0.01	0.01	0.03	0.05	0	0	0.01	0.01	0	0.01	0.15	0.392628	0.365935	0.05	0.518519	0.416591			0.1
ENSMUSG00000097546	Gm26749	0.03	0	0.01	0.01	0.01	0.07	0	0.03	0	0.01	0	0	0.17	0.513188	0.415242	-0.08	0.599003	0.449328			0.25
ENSMUSG00000097330	Gm26672	0.02	0	0	0.02	0.04	0.02	0	0	0.02	0.02	0	0.03	0.25	0.0973847	0.183871	0.13	0.427857	0.377085			0.12
ENSMUSG00000093656	Gm20628	0.01	0.01	0.01	0.01	0.01	0.01	0.01	0.02	0.01	0.02	0	0.05				0.1	0.607527	0.452629
ENSMUSG00000091712	Sec14l5	0	0	0.01	0.01	0.07	0.04	0.02	0	0.01	0	0.01	0	0.42	0.14153	0.219745	-0.09	0.390073	0.364908			0.51
ENSMUSG00000090118	Gm16163	0.02	0	0.02	0	0	0.03	0	0.02	0.02	0.02	0.02	0.02	-0.05	0.766734	0.50849	0.09	0.42265	0.374859			-0.14
ENSMUSG00000089663	Gm15651	0.01	0	0	0.04	0	0.04	0.02	0.01	0	0.01	0.03	0.01	0.28	0.223068	0.274048	0.08	0.488251	0.404305			0.2
ENSMUSG00000085069	Gm13111	0	0	0	0.01	0	0.01	0.02	0.01	0.05	0.04	0.02	0.01	0.09	0.183503	0.248264	-0.03	0.853401	0.535233			0.12
ENSMUSG00000084316	Gm8668	0	0	0.03	0	0.02	0	0.02	0.03	0.02	0.05	0	0	-0.04	0.815936	0.52331	-0.11	0.642129	0.465084			0.07
ENSMUSG00000078498	Gm13151	0	0	0	0	0.01	0.02	0.02	0.04	0.02	0.02	0.02	0.02	0.13	0.220872	0.272916	-0.07	0.42265	0.374859			0.2
ENSMUSG00000074469	Gm15348	0.01	0	0	0.01	0.02	0.02	0.01	0.01	0.02	0.07	0	0	0.18	0.0480153	0.135513	0.08	0.795703	0.517478			0.1
ENSMUSG00000073051	Gm14812	0.01	0	0	0.03	0	0.07	0	0.01	0	0.01	0.02	0.02	0.34	0.265997	0.299833	0.18	0.0480153	0.135513			0.16
ENSMUSG00000064140	Trim38	0.01	0	0	0.04	0.04	0.04	0	0	0	0.02	0.02	0	0.44	0.0106973	0.078151	0.18	0.183503	0.248264			0.26
ENSMUSG00000059645	Gm7361	0	0	0	0	0	0	0.01	0	0.02	0.05	0.05	0.04				0.42	0.0186642	0.0939669
ENSMUSG00000057715	A830018L16Rik	0	0	0	0.01	0.05	0.05	0	0	0	0.02	0.03	0.01	0.44	0.0998882	0.185779	0.26	0.064906	0.152788			0.18
ENSMUSG00000054934	Kcnmb4	0	0	0.05	0	0	0	0	0.02	0.01	0.01	0.02	0.06	-0.19	0.42265	0.374859	0.23	0.303308	0.320571			-0.42
ENSMUSG00000054013	Tmem179	0	0	0	0	0.01	0	0	0.01	0	0.03	0.04	0.08	0.05	0.42265	0.374859	0.52	0.0547517	0.142573			-0.47
ENSMUSG00000048230	Fbxo43	0.02	0	0	0.02	0.04	0.01	0.01	0.01	0.01	0.02	0.02	0.01	0.21	0.198491	0.25832	0.08	0.183503	0.248264			0.13
ENSMUSG00000045281	Gpr20	0	0	0	0	0	0	0.01	0.02	0.1	0.01	0.02	0.01				-0.29	0.39732	0.367893
ENSMUSG00000044933	Sstr3	0	0	0	0.03	0.02	0.04	0	0	0	0.04	0.02	0.02	0.38	0.0279992	0.110303	0.34	0.0450958	0.132429			0.04
ENSMUSG00000043999	Gpr75	0.01	0.01	0.01	0.03	0.02	0.01	0	0.01	0	0.01	0.02	0.04	0.12	0.221237	0.273012	0.25	0.118393	0.201463			-0.13
ENSMUSG00000040197	Cd209e	0	0	0	0.01	0	0	0.03	0.01	0	0.02	0.05	0.05	0.05	0.42265	0.374859	0.31	0.11843	0.201484			-0.26
ENSMUSG00000037683	Armc3	0	0.01	0.01	0	0.01	0	0.03	0.01	0	0.01	0.02	0.07	-0.05	0.518519	0.416591	0.22	0.395992	0.367356			-0.27
ENSMUSG00000032572	Col6a4	0.01	0	0	0	0	0	0.01	0.01	0.01	0.04	0.05	0.04	-0.05	0.42265	0.374859	0.38	0.00749427	0.0690457			-0.43
ENSMUSG00000031737	Irx5	0	0.01	0.01	0.01	0.03	0.05	0	0.01	0.01	0	0.01	0.03	0.28	0.156666	0.231235	0.08	0.555752	0.431621			0.2
ENSMUSG00000027824	Vmn2r1	0.02	0.02	0.02	0.02	0.01	0	0.01	0	0	0.01	0.02	0.04	-0.13	0.230277	0.27859	0.25	0.118393	0.201463			-0.38
ENSMUSG00000022652	Morc1	0.01	0	0.01	0.02	0	0.01	0.01	0.02	0.01	0.01	0.04	0.03	0.04	0.666738	0.474292	0.15	0.26983	0.302014			-0.11
ENSMUSG00000022311	Csmd3	0.01	0	0.02	0	0	0	0.03	0.02	0.05	0.01	0.01	0.02	-0.13	0.220872	0.272916	-0.23	0.120004	0.202645			0.1
ENSMUSG00000020000	Moxd1	0	0	0	0	0	0	0	0.02	0.02	0.02	0.06	0.05				0.33	0.103462	0.188963
ENSMUSG00000009075	Cabp7	0.02	0.01	0.03	0.02	0	0	0	0.01	0.01	0.01	0.02	0.04	-0.17	0.2028	0.261142	0.2	0.172686	0.242977			-0.37
ENSMUSG00000107950	RP23-421B1.2	0	0	0	0	0.03	0.03	0.02	0	0	0.04	0.03	0.03	0.25	0.183503	0.248264	0.33	0.0496821	0.137311			-0.08
ENSMUSG00000106995	Gm42712	0	0	0.02	0.02	0	0.02	0.01	0.01	0.01	0.03	0.04	0.02	0.09	0.518519	0.416591	0.24	0.0656277	0.153436			-0.15
ENSMUSG00000106032	Gm42463	0.05	0.02	0.01	0	0.02	0.03	0.01	0.01	0	0	0.03	0	-0.11	0.547105	0.428264	0.03	0.816689	0.523428			-0.14
ENSMUSG00000105594	Gm43398	0.03	0.01	0.03	0.01	0.01	0	0.01	0.01	0.04	0.02	0	0.01	-0.21	0.10674	0.191684	-0.12	0.44287	0.384326			-0.09
ENSMUSG00000105519	E430021H15Rik	0.02	0.03	0.02	0.01	0.04	0.05	0	0	0	0	0.01	0	0.1	0.53866	0.425061	0.05	0.42265	0.374859			0.05
ENSMUSG00000104402	Gm38012	0.03	0.02	0.03	0.03	0.03	0.03	0	0	0	0.01	0	0	0.04	0.42265	0.374859	0.05	0.42265	0.374859			-0.01
ENSMUSG00000103674	Gm37699	0.01	0	0.01	0.02	0.01	0.01	0.01	0.04	0.01	0.01	0.01	0.04	0.09	0.231157	0.278921	0	1	0.574725			0.09
ENSMUSG00000101610	Gm7560	0	0	0	0	0	0	0.06	0	0.03	0.03	0.03	0.03				0.03	0.905569	0.550853
ENSMUSG00000101451	Gm29430	0	0	0	0	0	0	0	0.09	0.01	0.04	0.03	0.01				-0.02	0.951178	0.563566
ENSMUSG00000100121	1700025N23Rik	0	0	0	0	0	0.03	0	0.03	0.05	0.02	0.03	0.02	0.13	0.42265	0.374859	-0.02	0.920336	0.555157			0.15
ENSMUSG00000099027	Gm27176	0.02	0.03	0.06	0	0.02	0	0.02	0	0.02	0	0.01	0	-0.35	0.0880655	0.175166	-0.13	0.281261	0.308474			-0.22
ENSMUSG00000098270	Gm27221	0.02	0.03	0.06	0	0.02	0	0.02	0	0.02	0	0.01	0	-0.35	0.0880655	0.175166	-0.13	0.281261	0.308474			-0.22
ENSMUSG00000098001	Gm27048	0.01	0.01	0.01	0	0.01	0.01	0.01	0.03	0.03	0.04	0.01	0.01	-0.05	0.42265	0.374859	-0.04	0.769072	0.50934			-0.01
ENSMUSG00000097903	Gm26679	0	0	0	0.02	0.02	0.02	0	0.02	0.02	0	0.04	0.04				0.15	0.477984	0.39981
ENSMUSG00000097407	4933408J17Rik	0.02	0.03	0.01	0.03	0.01	0.02	0.01	0.01	0.03	0	0	0.01	0	1	0.574725	-0.17	0.154724	0.229703			0.17
ENSMUSG00000097240	Gm26614	0.02	0.01	0.01	0	0.01	0	0.02	0.03	0.01	0.02	0.02	0.03	-0.13	0.0984072	0.184283	0.04	0.633918	0.462266			-0.17
ENSMUSG00000097229	Platr23	0	0	0.04	0.02	0	0	0.03	0.01	0.02	0.01	0.01	0.04	-0.07	0.713417	0.490258	-0.01	0.966063	0.567115			-0.06
ENSMUSG00000093668	Pou5f2	0.03	0	0	0.04	0.04	0.04	0	0	0	0	0.03	0	0.36	0.104383	0.189821	0.13	0.42265	0.374859			0.23
ENSMUSG00000086187	Gm12860	0	0	0	0	0.06	0	0	0	0.03	0.02	0.02	0.05	0.23	0.42265	0.374859	0.24	0.216219	0.269885			-0.01
ENSMUSG00000086124	A530076I17Rik	0.02	0	0.01	0	0	0	0.04	0.03	0.03	0.03	0.01	0.01	-0.13	0.220872	0.272916	-0.2	0.119404	0.20233			0.07
ENSMUSG00000084964	Gm15503	0	0	0.01	0	0	0.08	0.04	0	0.01	0.01	0.02	0.01	0.24	0.4914	0.405788	-0.03	0.865881	0.538987			0.27
ENSMUSG00000079364	Gm3558	0	0	0.03	0	0.02	0	0.03	0.02	0.06	0.02	0	0	-0.04	0.815936	0.52331	-0.35	0.0880655	0.175166			0.31
ENSMUSG00000074420	Gm10693	0.01	0	0.01	0.01	0.01	0.03	0.01	0	0.01	0.03	0.03	0.03	0.13	0.261126	0.297194	0.29	0.0245947	0.105059			-0.16
ENSMUSG00000066512	Klk1b5	0.02	0	0	0.02	0.08	0.02	0	0.02	0	0	0	0.02	0.37	0.188952	0.252051	0	1	0.574725			0.37
ENSMUSG00000060621	Nkpd1	0	0	0.01	0	0.03	0.03	0	0.01	0.02	0.02	0.04	0.02	0.21	0.238231	0.283234	0.2	0.127493	0.208739			0.01
ENSMUSG00000058488	Kl	0.01	0.02	0	0.01	0.04	0.01	0	0	0	0.04	0.01	0.04	0.12	0.44287	0.384326	0.37	0.0860155	0.173179			-0.25
ENSMUSG00000054901	Arhgef33	0.02	0	0.03	0	0.02	0.02	0.02	0	0.03	0.02	0.01	0.01	-0.04	0.800804	0.5188	-0.03	0.794757	0.517186			-0.01
ENSMUSG00000050926	Dcaf12l2	0.01	0	0.01	0.04	0.01	0	0	0.02	0.02	0.01	0.02	0.04	0.12	0.51228	0.414881	0.12	0.423215	0.37505			0
ENSMUSG00000050195	Scd4	0.01	0	0.01	0	0.01	0.03	0.04	0.02	0	0.01	0.03	0.02	0.08	0.555752	0.431621	0.01	0.952278	0.563885			0.07
ENSMUSG00000043613	Mmp3	0	0	0	0	0	0	0.06	0.06	0.04	0	0.02	0				-0.53	0.0104214	0.0775233
ENSMUSG00000040972	Igsf21	0.01	0	0.01	0.03	0	0	0.01	0	0	0.06	0.02	0.04	0.03	0.816689	0.523428	0.43	0.0553148	0.143188			-0.4
ENSMUSG00000039913	Pak7	0.03	0.04	0.01	0.01	0	0.01	0.01	0.01	0.03	0.01	0.02	0	-0.24	0.128416	0.209298	-0.08	0.488251	0.404305			-0.16
ENSMUSG00000037625	Cldn11	0	0	0.02	0.01	0	0	0.01	0.04	0.04	0.04	0.01	0.01	-0.04	0.700677	0.486085	-0.12	0.518519	0.416591			0.08
ENSMUSG00000035694	Caps2	0	0	0.01	0	0	0	0.02	0.04	0.01	0.05	0.02	0.03	-0.05	0.42265	0.374859	0.11	0.459076	0.391561			-0.16
ENSMUSG00000030510	Cers3	0.03	0.02	0	0.02	0.02	0	0.01	0.02	0.01	0.02	0.02	0.01	-0.04	0.800804	0.5188	0.04	0.518519	0.416591			-0.08
ENSMUSG00000030069	Prok2	0	0	0	0.04	0	0	0	0	0	0.02	0.08	0.04	0.16	0.42265	0.374859	0.53	0.0891165	0.176247			-0.37
ENSMUSG00000028778	Hcrtr1	0	0	0.01	0.01	0.02	0	0	0	0.04	0.05	0.02	0.03	0.09	0.390073	0.364908	0.25	0.273097	0.303837			-0.16
ENSMUSG00000027238	Frmd5	0	0.02	0.02	0	0	0	0.01	0.01	0.03	0.03	0.01	0.05	-0.18	0.183503	0.248264	0.15	0.392628	0.365935			-0.33
ENSMUSG00000026805	Barhl1	0.02	0.01	0.02	0.03	0.01	0.03	0	0	0.01	0.03	0.01	0.01	0.08	0.45762	0.391001	0.17	0.154724	0.229703			-0.09
ENSMUSG00000026241	Nppc	0	0	0	0.05	0.03	0.06	0	0.02	0	0	0	0.02	0.55	0.0251836	0.105986	0	1	0.574725			0.55
ENSMUSG00000020912	Krt12	0	0	0.01	0.01	0.04	0.04	0.01	0	0	0.04	0.01	0.02	0.32	0.0930597	0.180122	0.25	0.118393	0.201463			0.07
ENSMUSG00000020333	Acsl6	0	0	0.05	0	0	0	0.06	0	0	0.01	0.02	0.04	-0.19	0.42265	0.374859	0.07	0.799304	0.518425			-0.26
ENSMUSG00000015721	Nlrp5	0.01	0	0	0.02	0.02	0	0	0.03	0.03	0.01	0.03	0.03	0.13	0.281261	0.308474	0.05	0.777138	0.511778			0.08
ENSMUSG00000007107	Atp1a4	0.01	0	0	0.01	0.01	0.01	0	0	0.01	0.05	0.02	0.06	0.09	0.183503	0.248264	0.46	0.0529998	0.140671			-0.37
ENSMUSG00000108447	RP24-67F19.7	0.03	0.01	0.02	0	0.03	0.07	0	0	0.02	0	0	0	0.12	0.644176	0.465881	-0.09	0.42265	0.374859			0.21
ENSMUSG00000106575	Gm42613	0.05	0	0.01	0.03	0.04	0.05	0	0	0	0	0	0	0.24	0.302635	0.320311
ENSMUSG00000106190	Gm20768	0.02	0.05	0.04	0	0	0	0.02	0.02	0	0.01	0.01	0.01	-0.44	0.0429097	0.129893	-0.04	0.708027	0.488602			-0.4
ENSMUSG00000104902	Gm30517	0	0	0	0.04	0.07	0.04	0.03	0	0	0	0	0	0.58	0.0250493	0.105765	-0.13	0.42265	0.374859			0.71
ENSMUSG00000103751	Gm37283	0	0.02	0.01	0.02	0.05	0.04	0	0	0.02	0.01	0.01	0	0.31	0.0660477	0.153962	0	0.970345	0.568198			0.31
ENSMUSG00000102398	Gm37580	0.01	0.01	0.01	0	0	0	0.02	0.02	0.02	0.02	0.05	0.02				0.11	0.42265	0.374859
ENSMUSG00000097873	Gm26867	0.01	0	0	0	0	0	0	0.04	0	0.03	0.07	0.03	-0.05	0.42265	0.374859	0.35	0.173658	0.243531			-0.4
ENSMUSG00000087264	Gad1os	0	0	0	0	0	0	0.03	0.07	0.03	0.05	0	0				-0.31	0.262216	0.297711
ENSMUSG00000084834	4930565N06Rik	0.05	0.01	0.01	0.04	0.04	0.02	0	0	0	0.01	0	0	0.12	0.509755	0.41402	0.05	0.42265	0.374859			0.07
ENSMUSG00000050830	Vwc2	0	0	0	0.01	0	0	0.07	0.08	0.02	0	0	0	0.05	0.42265	0.374859	-0.63	0.0758173	0.163245			0.68
ENSMUSG00000046532	Ar	0	0	0.01	0.01	0.01	0.02	0.02	0.02	0.05	0.01	0.02	0.01	0.13	0.0984072	0.184283	-0.19	0.209835	0.265967			0.32
ENSMUSG00000039716	Dock3	0	0	0	0.04	0.07	0.03	0	0.01	0	0.01	0.01	0.01	0.54	0.0422915	0.12919	0.09	0.183503	0.248264			0.45
ENSMUSG00000038602	Slc35f1	0	0.01	0	0.01	0.02	0.01	0.01	0.02	0.02	0.05	0.01	0.02	0.13	0.0984072	0.184283	0.11	0.510966	0.414413			0.02
ENSMUSG00000037143	Cfap61	0.01	0.02	0	0	0.07	0.01	0	0	0	0.02	0.03	0.02	0.17	0.557802	0.43262	0.3	0.0159088	0.0891174			-0.13
ENSMUSG00000032013	Trim29	0.01	0	0.05	0.01	0	0	0.02	0	0.04	0.02	0.02	0.01	-0.19	0.385581	0.363082	-0.03	0.862171	0.537859			-0.16
ENSMUSG00000026834	Acvr1c	0.02	0.01	0	0	0.01	0	0.02	0.01	0.01	0.01	0.02	0.07	-0.09	0.390073	0.364908	0.21	0.389714	0.364908			-0.3
ENSMUSG00000024210	Ip6k3	0.01	0	0	0.02	0	0.01	0.01	0.01	0.01	0.05	0.04	0.02	0.09	0.390073	0.364908	0.31	0.0841487	0.171268			-0.22
ENSMUSG00000101942	Gm19582	0	0	0	0	0	0.04	0.06	0	0	0.03	0.03	0.03	0.16	0.42265	0.374859	0.15	0.569433	0.437501			0.01
ENSMUSG00000084085	Gm16140	0	0	0.03	0	0	0.03	0	0	0	0.03	0.06	0.04	0	1	0.574725	0.51	0.0278675	0.110052			-0.51
ENSMUSG00000053081	1700069B07Rik	0	0.03	0	0.03	0.03	0.04	0	0	0	0.03	0.03	0	0.29	0.141578	0.219747	0.25	0.183503	0.248264			0.04
ENSMUSG00000046108	Il17c	0.06	0.04	0	0	0	0	0	0	0	0.03	0.03	0.03	-0.39	0.19447	0.255738
ENSMUSG00000044320	1700001O22Rik	0	0	0	0	0	0.06	0	0	0	0.06	0.04	0.03	0.23	0.42265	0.374859	0.51	0.0278675	0.110052			-0.28
ENSMUSG00000108365	RP24-174G2.2	0.03	0.03	0.04	0.01	0.01	0.03	0	0	0	0.01	0.02	0.01	-0.2	0.119404	0.20233	0.18	0.0503576	0.137576			-0.38
ENSMUSG00000108260	RP23-328I7.4	0.03	0	0.04	0	0	0	0.04	0.04	0.04	0	0	0	-0.29	0.189685	0.252551
ENSMUSG00000107877	RP23-207N15.7	0.07	0	0.01	0	0.04	0.01	0.01	0	0.01	0.02	0.01	0.01	-0.09	0.75576	0.504754	0.09	0.231157	0.278921			-0.18
ENSMUSG00000107050	C030017G13Rik	0.04	0.05	0.02	0	0.01	0.05	0	0.01	0	0	0	0.01	-0.2	0.383182	0.362069	0	1	0.574725			-0.2
ENSMUSG00000104576	F830115B05Rik	0	0.01	0.01	0.01	0.1	0.03	0	0.03	0	0	0	0	0.41	0.246493	0.288492	-0.13	0.42265	0.374859			0.54
ENSMUSG00000104060	Gm37954	0.03	0	0	0.02	0.01	0.06	0	0.01	0.03	0.02	0.01	0	0.23	0.325109	0.332176	-0.04	0.790203	0.515785			0.27
ENSMUSG00000103747	Gm38236	0.02	0.01	0.01	0.04	0.04	0.03	0	0	0.01	0	0.02	0.01	0.27	0.00845102	0.0720852	0.09	0.390073	0.364908			0.18
ENSMUSG00000103527	Gm37261	0.02	0	0	0.02	0.05	0.08	0	0.02	0	0	0	0	0.48	0.0870957	0.174241	-0.09	0.42265	0.374859			0.57
ENSMUSG00000103085	Gm38120	0.04	0.03	0.01	0.01	0.02	0.04	0.02	0	0	0	0.01	0.01	-0.04	0.803365	0.519594	0	0.970345	0.568198			-0.04
ENSMUSG00000102776	Gm38162	0.05	0.01	0.02	0.02	0.05	0.02	0.01	0	0	0	0	0.01	0.04	0.819341	0.524384	0	1	0.574725			0.04
ENSMUSG00000100666	1700007F19Rik	0	0.02	0	0.02	0.08	0.04	0	0	0.01	0.01	0	0.01	0.44	0.10354	0.189017	0.05	0.518519	0.416591			0.39
ENSMUSG00000100204	Gm4849	0.01	0.03	0.02	0	0.01	0.03	0.02	0.01	0	0.01	0.03	0.02	-0.09	0.545449	0.427495	0.13	0.28834	0.312176			-0.22
ENSMUSG00000098207	Arl14	0	0	0	0	0	0	0.02	0	0.02	0.06	0.02	0.07				0.39	0.109552	0.19414
ENSMUSG00000097872	Gm26702	0.03	0.01	0.02	0.02	0	0.01	0.02	0.04	0.01	0.03	0	0	-0.13	0.28834	0.312176	-0.17	0.358007	0.349501			0.04
ENSMUSG00000097173	Gm26829	0.02	0.03	0	0.03	0.03	0.03	0	0	0	0	0.05	0	0.16	0.279304	0.307385	0.19	0.42265	0.374859			-0.03
ENSMUSG00000097030	Gm26693	0.09	0.04	0.02	0.04	0	0	0	0	0	0	0	0	-0.4	0.19498	0.256125
ENSMUSG00000092353	Gm20539	0	0	0	0	0	0	0	0.02	0.03	0.04	0.03	0.07				0.33	0.110023	0.194476
ENSMUSG00000091091	Kcnmb3	0.02	0.03	0.03	0.03	0.02	0	0.01	0	0.01	0	0.01	0.03	-0.13	0.379778	0.360586	0.08	0.555752	0.431621			-0.21
ENSMUSG00000084773	Gm12159	0	0.02	0	0.04	0.04	0.02	0	0	0	0.02	0.03	0.02	0.32	0.0494253	0.137073	0.3	0.0159088	0.0891174			0.02
ENSMUSG00000081683	Fzd10	0	0	0.01	0.02	0.02	0.04	0	0.01	0.01	0.03	0.04	0.01	0.29	0.0378564	0.123456	0.24	0.128416	0.209298			0.05
ENSMUSG00000078307	AI593442	0.01	0	0.03	0	0	0.01	0.04	0.02	0.05	0.01	0.01	0.01	-0.13	0.377993	0.359823	-0.31	0.0841487	0.171268			0.18
ENSMUSG00000074452	Pate2	0	0.02	0.04	0	0.03	0	0.01	0	0.01	0.01	0.06	0.01	-0.12	0.549434	0.429147	0.23	0.335887	0.338107			-0.35
ENSMUSG00000073386	9830107B12Rik	0	0	0.01	0.01	0.02	0.01	0.01	0.01	0.03	0.03	0.02	0.04	0.13	0.0984072	0.184283	0.16	0.203081	0.261356			-0.03
ENSMUSG00000072683	Gm7457	0.03	0.01	0.01	0	0.01	0.02	0.01	0.04	0.01	0.03	0	0.02	-0.08	0.488251	0.404305	-0.04	0.81795	0.523927			-0.04
ENSMUSG00000071398	2410004P03Rik	0.01	0	0	0	0	0.03	0.05	0	0.03	0.05	0.01	0.01	0.08	0.599003	0.449328	-0.03	0.886745	0.545188			0.11
ENSMUSG00000070504	Fcrl6	0	0.02	0	0	0	0	0.04	0.06	0	0.03	0.02	0.02	-0.09	0.42265	0.374859	-0.09	0.712689	0.490164			0
ENSMUSG00000053914	Kdm4d	0.01	0	0	0.02	0.04	0.04	0	0	0.02	0.01	0.03	0.02	0.37	0.0200412	0.0970021	0.17	0.2028	0.261142			0.2
ENSMUSG00000052854	Nrk	0	0	0.02	0	0.01	0.02	0.02	0.01	0.02	0.03	0.04	0.02	0.05	0.713314	0.490258	0.15	0.125514	0.207106			-0.1
ENSMUSG00000044220	Nkx2-3	0	0	0	0	0	0	0.01	0.06	0	0.05	0.02	0.05				0.21	0.442296	0.383994
ENSMUSG00000043333	Rhbdl2	0.02	0.02	0	0	0	0	0	0	0	0.05	0.08	0.02	-0.18	0.183503	0.248264	0.57	0.0790529	0.166661			-0.75
ENSMUSG00000036699	Zcchc12	0.02	0	0	0	0	0	0.02	0.04	0	0.07	0.01	0.03	-0.09	0.42265	0.374859	0.18	0.486516	0.403693			-0.27
ENSMUSG00000033342	Lppr5	0.04	0	0	0	0	0	0.03	0.07	0.02	0.03	0	0	-0.16	0.42265	0.374859	-0.34	0.160006	0.233412			0.18
ENSMUSG00000032015	Pou2f3	0	0.01	0.01	0.01	0	0	0	0.02	0.02	0.07	0.03	0.02	-0.05	0.518519	0.416591	0.29	0.187045	0.250714			-0.34
ENSMUSG00000031257	Nox1	0	0.02	0.01	0	0	0	0	0.01	0	0.03	0.07	0.05	-0.13	0.220872	0.272916	0.53	0.0281029	0.110496			-0.66
ENSMUSG00000031224	Magee2	0	0.01	0	0.01	0.02	0.03	0	0	0.04	0.02	0.04	0.02	0.21	0.0717709	0.159583	0.18	0.401707	0.370352			0.03
ENSMUSG00000030209	Grin2b	0.04	0	0.03	0	0	0	0.02	0.02	0.04	0.02	0.01	0.01	-0.29	0.189685	0.252551	-0.16	0.156198	0.230845			-0.13
ENSMUSG00000029680	Hyal4	0.03	0.02	0	0	0.01	0	0.02	0.01	0.01	0.03	0.03	0.03	-0.17	0.270167	0.30218	0.2	0.0414173	0.128266			-0.37
ENSMUSG00000027380	Acoxl	0	0.03	0.04	0.02	0	0.02	0	0.01	0	0.02	0.04	0.01	-0.11	0.55455	0.431271	0.25	0.118393	0.201463			-0.36
ENSMUSG00000025333	Gpr143	0.01	0	0.07	0.02	0	0	0	0	0	0.01	0.04	0.04	-0.21	0.468489	0.395806	0.37	0.0860155	0.173179			-0.58
ENSMUSG00000023931	Efhb	0	0	0	0.01	0	0.01	0.05	0.02	0.02	0.03	0.02	0.03	0.09	0.183503	0.248264	-0.03	0.81058	0.521861			0.12
ENSMUSG00000021314	Amph	0	0	0.04	0.01	0	0	0.02	0.01	0.04	0.01	0.03	0.03	-0.12	0.552999	0.430736	0	0.983542	0.571844			-0.12
ENSMUSG00000020723	Cacng4	0	0	0.01	0.01	0	0	0.07	0	0.01	0.01	0.07	0.01	0	1	0.574725	0.05	0.891507	0.546657			-0.05
ENSMUSG00000020447	Npc1l1	0	0	0.01	0	0.06	0.02	0.01	0	0.01	0.02	0.04	0.02	0.27	0.306142	0.322235	0.25	0.0592123	0.147365			0.02
ENSMUSG00000018776	Slc35g3	0.01	0.02	0.03	0	0	0	0.08	0.02	0.01	0.01	0.01	0	-0.26	0.064906	0.152788	-0.32	0.274378	0.304626			0.06
ENSMUSG00000011589	Fsd1	0	0	0.01	0.01	0.03	0.03	0.01	0.01	0.03	0	0.05	0.01	0.25	0.0676255	0.155626	0.02	0.913698	0.553267			0.23
ENSMUSG00000002565	Scin	0	0	0.01	0	0.02	0	0.01	0	0.05	0.01	0.03	0.06	0.04	0.700677	0.486085	0.16	0.542055	0.426252			-0.12
ENSMUSG00000001504	Irx2	0	0	0	0	0.01	0.01	0	0	0	0.09	0.04	0.04	0.09	0.183503	0.248264	0.63	0.0499403	0.137471			-0.54
ENSMUSG00000000544	Gpa33	0	0	0	0.07	0.01	0	0	0	0	0.06	0.03	0.02	0.3	0.329675	0.334774	0.44	0.0707651	0.15889			-0.14
ENSMUSG00000108599	RP24-186G5.4	0.04	0.01	0.01	0.01	0	0.03	0.02	0.02	0.01	0.01	0.03	0.01	-0.08	0.638022	0.463699	0	0.972804	0.568694			-0.08
ENSMUSG00000108269	RP23-406J21.2	0.04	0	0.02	0.01	0.02	0.06	0	0	0.02	0	0.01	0.02	0.11	0.636777	0.463312	0.05	0.713314	0.490258			0.06
ENSMUSG00000107460	RP24-419M4.3	0.04	0.04	0.01	0	0.01	0.02	0.01	0.02	0.01	0	0.03	0.01	-0.24	0.175302	0.244661	-0.01	0.955018	0.564485			-0.23
ENSMUSG00000107205	Gm42576	0.03	0.02	0.03	0.01	0.05	0.04	0	0	0	0	0.02	0	0.06	0.695041	0.484664	0.09	0.42265	0.374859			-0.03
ENSMUSG00000106757	Gm43482	0.03	0	0	0.01	0.01	0.13	0.01	0	0	0	0.01	0	0.37	0.415407	0.374859	0	1	0.574725			0.37
ENSMUSG00000106706	C530043K16Rik	0.02	0	0.06	0.01	0	0.02	0.02	0	0	0.02	0.04	0.01	-0.18	0.465961	0.394568	0.21	0.198491	0.25832			-0.39
ENSMUSG00000106596	Gm42822	0.04	0	0.01	0.02	0.07	0.04	0	0	0	0.01	0.01	0	0.3	0.220849	0.272916	0.09	0.183503	0.248264			0.21
ENSMUSG00000106549	Gm42653	0.04	0.01	0.01	0	0.03	0.03	0.01	0.02	0.01	0	0.01	0.03	0	0.995027	0.574725	-0.01	0.955018	0.564485			0.01
ENSMUSG00000106300	Gm42765	0.02	0.03	0.07	0	0	0	0	0.03	0	0	0	0.05	-0.47	0.0908815	0.177885	0.07	0.784072	0.513971			-0.54
ENSMUSG00000105457	Gm43200	0.03	0.02	0	0.02	0.05	0.05	0	0.01	0	0	0.01	0.01	0.26	0.164342	0.236494	0.05	0.518519	0.416591			0.21
ENSMUSG00000105341	Gm43817	0.03	0.01	0.03	0.02	0.06	0.03	0	0	0	0.02	0	0	0.14	0.399332	0.369121	0.09	0.42265	0.374859			0.05
ENSMUSG00000105083	Gm42699	0.01	0	0.01	0.02	0.06	0.04	0.02	0	0	0.04	0	0	0.38	0.0705329	0.158625	0.07	0.713417	0.490258			0.31
ENSMUSG00000104507	A430027H14Rik	0	0.02	0.04	0	0	0	0	0.03	0	0.04	0.03	0.04	-0.25	0.217323	0.270634	0.32	0.115165	0.198926			-0.57
ENSMUSG00000103599	Gm37356	0.01	0	0	0	0	0.02	0.02	0	0.03	0.01	0.03	0.08	0.04	0.700677	0.486085	0.24	0.38256	0.361746			-0.2
ENSMUSG00000103445	Gm36948	0.03	0	0.01	0.01	0.05	0.01	0	0.03	0	0.01	0.04	0.01	0.11	0.573019	0.438952	0.13	0.499097	0.40913			-0.02
ENSMUSG00000103138	Gm2238	0.03	0.01	0.01	0.01	0.01	0.02	0.01	0.03	0.01	0.02	0.01	0.03	-0.04	0.699413	0.486012	0.04	0.714286	0.490552			-0.08
ENSMUSG00000102775	Gm38160	0	0.01	0.01	0	0.01	0.04	0.01	0	0.04	0.05	0.01	0.02	0.12	0.51228	0.414881	0.12	0.572045	0.438516			0
ENSMUSG00000102505	1600017P15Rik	0.02	0	0	0	0	0	0	0	0.03	0.04	0.03	0.08	-0.09	0.42265	0.374859	0.44	0.0803554	0.167888			-0.53
ENSMUSG00000102452	Gm38344	0.05	0.02	0.03	0.02	0.02	0.04	0.02	0	0	0	0	0	-0.07	0.583689	0.443198	-0.09	0.42265	0.374859			0.02
ENSMUSG00000100394	Gm28791	0.04	0	0.01	0.04	0.01	0.05	0	0	0.03	0.01	0	0.01	0.19	0.381023	0.361213	-0.03	0.816689	0.523428			0.22
ENSMUSG00000097626	4921504A21Rik	0	0	0	0	0	0	0.04	0	0	0.06	0.04	0.06				0.45	0.0927677	0.179822
ENSMUSG00000097603	A430010J10Rik	0	0	0.02	0.01	0	0	0	0	0.04	0.08	0.01	0.04	-0.04	0.700677	0.486085	0.33	0.28044	0.308027			-0.37
ENSMUSG00000097129	4930507D05Rik	0.04	0	0.01	0.01	0.04	0	0.01	0.01	0.01	0.01	0.02	0.04	0	1	0.574725	0.16	0.260973	0.297194			-0.16
ENSMUSG00000097122	Gm26624	0.04	0	0	0.01	0.03	0.09	0	0	0	0.01	0	0.02	0.32	0.331314	0.335765	0.13	0.220872	0.272916			0.19
ENSMUSG00000092627	D130058E05Rik	0	0.02	0	0.02	0	0	0	0.02	0.01	0.05	0.02	0.06	0	1	0.574725	0.38	0.0763709	0.163909			-0.38
ENSMUSG00000087693	Gm16191	0	0	0	0	0	0	0	0	0	0.05	0.05	0.1				0.72	0.034691	0.11965
ENSMUSG00000087681	Gm13565	0.03	0	0	0	0	0	0.04	0	0	0.07	0.03	0.03	-0.13	0.42265	0.374859	0.35	0.173658	0.243531			-0.48
ENSMUSG00000087253	Gm12043	0.02	0	0	0.05	0.03	0	0.01	0.01	0.01	0.03	0.02	0.02	0.23	0.312302	0.325655	0.16	0.0509045	0.13821			0.07
ENSMUSG00000082332	Gm13384	0.03	0.02	0.02	0.02	0.02	0.02	0	0	0.02	0.02	0.03	0	-0.04	0.42265	0.374859	0.13	0.427857	0.377085			-0.17
ENSMUSG00000082189	Gm4784	0.02	0.01	0	0.03	0.03	0.02	0.01	0.03	0.03	0	0	0.02	0.21	0.0947921	0.181599	-0.21	0.151964	0.22781			0.42
ENSMUSG00000078308	Gm7293	0.02	0.02	0.01	0.01	0.02	0.02	0.01	0.03	0.02	0.02	0.01	0.01	0	1	0.574725	-0.08	0.389782	0.364908			0.08
ENSMUSG00000073805	Fam196a	0.02	0.01	0.03	0.02	0.02	0.05	0.01	0	0	0.01	0.02	0.01	0.11	0.443226	0.38446	0.13	0.0984072	0.184283			-0.02
ENSMUSG00000073514	Dok6	0	0	0	0.02	0.04	0.04	0	0	0	0.02	0.05	0.03	0.41	0.0309836	0.114568	0.41	0.0491661	0.136788			0
ENSMUSG00000072718	Klra10	0.03	0	0	0	0	0	0.03	0.03	0.06	0.05	0	0	-0.13	0.42265	0.374859	-0.28	0.286918	0.311653			0.15
ENSMUSG00000072589	Gm10371	0.03	0	0.02	0	0.04	0	0	0	0	0.03	0.05	0.03	-0.05	0.806034	0.520289	0.45	0.0228584	0.101939			-0.5
ENSMUSG00000061603	Akap6	0.01	0	0.01	0	0.01	0.01	0.02	0.03	0.02	0.04	0.03	0.02	0	1	0.574725	0.07	0.389538	0.364908			-0.07
ENSMUSG00000056215	Lrguk	0.01	0	0.05	0.05	0	0	0	0	0.01	0.01	0.05	0.02	-0.05	0.870225	0.540358	0.28	0.158029	0.232002			-0.33
ENSMUSG00000055763	Rybp-ps	0	0	0.02	0.03	0.07	0.04	0	0.02	0	0	0.02	0	0.46	0.0382313	0.12404	0	1	0.574725			0.46
ENSMUSG00000054779	Fgf2os	0	0	0	0.04	0.02	0.02	0.02	0	0	0.03	0.02	0.05	0.34	0.0450958	0.132429	0.32	0.0673579	0.155288			0.02
ENSMUSG00000054672	5830411N06Rik	0.01	0	0.01	0	0	0.01	0.03	0.02	0.02	0.03	0.03	0.04	-0.05	0.518519	0.416591	0.11	0.098723	0.18453			-0.16
ENSMUSG00000054662	Ano9	0.01	0	0.01	0	0	0	0.03	0.04	0.03	0.03	0.03	0.02	-0.09	0.183503	0.248264	-0.07	0.230885	0.278921			-0.02
ENSMUSG00000053469	Tg	0	0	0	0.02	0	0.02	0.04	0	0.02	0.02	0.01	0.07	0.18	0.183503	0.248264	0.14	0.592281	0.446493			0.04
ENSMUSG00000048824	Gm568	0	0	0	0	0	0	0	0	0	0.1	0.05	0.05				0.72	0.034691	0.11965
ENSMUSG00000048148	Nwd1	0.04	0	0	0.09	0.04	0.01	0	0	0	0	0.01	0.01	0.35	0.280664	0.308142	0.09	0.183503	0.248264			0.26
ENSMUSG00000047586	Nccrp1	0	0.02	0.03	0	0	0	0.02	0.03	0	0.01	0.06	0.03	-0.21	0.196417	0.257114	0.18	0.397666	0.368151			-0.39
ENSMUSG00000045657	Pcdhb10	0	0	0.01	0.01	0	0	0.03	0.01	0.02	0.01	0.07	0.04	0	1	0.574725	0.2	0.384344	0.3626			-0.2
ENSMUSG00000045545	Krt14	0	0	0	0	0	0	0	0.02	0	0.05	0.08	0.05				0.58	0.00918783	0.0741568
ENSMUSG00000044835	Ankrd45	0	0	0.01	0	0.06	0	0.01	0.04	0.01	0.01	0.05	0.01	0.18	0.510985	0.414413	0.03	0.869625	0.540225			0.15
ENSMUSG00000044117	2900011O08Rik	0.02	0.02	0	0.06	0	0.01	0.01	0.01	0	0.02	0.02	0.03	0.1	0.699631	0.486059	0.21	0.0259732	0.107118			-0.11
ENSMUSG00000042262	Ccr8	0	0	0.02	0.02	0.02	0	0	0.02	0.02	0.02	0.04	0.04	0.09	0.518519	0.416591	0.24	0.11101	0.19531			-0.15
ENSMUSG00000041794	Myrip	0	0	0	0	0	0	0.03	0.02	0.07	0.03	0.02	0.03				-0.13	0.488413	0.404334
ENSMUSG00000041703	Zic5	0	0	0	0.16	0.01	0.01	0	0	0	0	0	0.02	0.55	0.31426	0.326694	0.09	0.42265	0.374859			0.46
ENSMUSG00000041649	Klf8	0.02	0	0.02	0.01	0.01	0.01	0.01	0.02	0.03	0.01	0.04	0.02	-0.04	0.708027	0.488602	0.04	0.788615	0.515548			-0.08
ENSMUSG00000038725	Pkhd1l1	0	0.01	0.02	0.02	0.01	0.02	0.01	0.01	0.01	0.02	0.03	0.04	0.09	0.384039	0.362445	0.24	0.0656277	0.153436			-0.15
ENSMUSG00000037990	Sh3rf3	0	0	0	0	0	0.01	0.04	0.02	0.02	0.02	0.04	0.05	0.05	0.42265	0.374859	0.11	0.426751	0.376727			-0.06
ENSMUSG00000035551	Igfbpl1	0	0	0	0.07	0.04	0	0	0	0	0.05	0.03	0.01	0.42	0.203233	0.261425	0.37	0.104949	0.190341			0.05
ENSMUSG00000035394	Cfap53	0.01	0	0.02	0.03	0.01	0	0.01	0	0	0.05	0.05	0.02	0.04	0.790203	0.515785	0.43	0.0407063	0.127565			-0.39
ENSMUSG00000031142	Cacna1f	0	0	0.02	0	0.05	0.01	0.01	0.02	0.02	0.02	0.02	0.03	0.15	0.495164	0.407344	0.08	0.231004	0.278921			0.07
ENSMUSG00000028602	Tnfrsf8	0	0	0	0.02	0.02	0.03	0.01	0.01	0.02	0.03	0.05	0.01	0.3	0.0159088	0.0891174	0.19	0.281268	0.308474			0.11
ENSMUSG00000028246	Faxc	0.01	0	0.01	0.01	0.01	0.01	0.01	0.02	0.01	0.04	0.05	0.02	0.05	0.42265	0.374859	0.27	0.0916432	0.178704			-0.22
ENSMUSG00000027887	Sypl2	0.02	0	0.01	0.08	0	0.01	0.03	0.02	0.02	0	0	0.01	0.19	0.540526	0.425759	-0.26	0.0137726	0.0851903			0.45
ENSMUSG00000008932	Slc1a7	0	0.01	0	0	0	0	0.04	0.03	0.01	0.05	0.04	0.02	-0.05	0.42265	0.374859	0.11	0.4742	0.398234			-0.16
ENSMUSG00000001027	Scn4a	0	0.01	0.02	0.02	0.01	0	0.01	0.04	0.05	0	0.03	0.01	0	1	0.574725	-0.23	0.260658	0.297123			0.23
ENSMUSG00000106166	Gm43484	0.02	0.03	0.01	0.03	0.06	0.04	0	0.01	0	0	0.01	0	0.25	0.0889235	0.176048	0	1	0.574725			0.25
ENSMUSG00000105259	Gm42874	0.02	0.06	0.01	0.06	0.03	0	0	0	0	0.02	0.01	0	-0.01	0.978476	0.570219	0.13	0.220872	0.272916			-0.14
ENSMUSG00000103270	Gm37915	0.02	0.03	0.03	0	0	0.03	0	0	0	0.04	0	0.06	-0.21	0.226874	0.276513	0.39	0.19447	0.255738			-0.6
ENSMUSG00000087386	Gm15637	0	0	0	0	0	0	0.03	0.03	0.03	0.06	0	0.06				0.07	0.775801	0.511355
ENSMUSG00000078127	Fam170b	0.01	0.03	0.03	0.02	0.02	0.02	0	0.01	0	0.01	0.03	0.03	-0.04	0.704505	0.487355	0.25	0.0676255	0.155626			-0.29
ENSMUSG00000062432	Cyp26c1	0.04	0	0	0.01	0.09	0.02	0.01	0.01	0	0	0.03	0	0.28	0.400852	0.369923	0.03	0.816689	0.523428			0.25
ENSMUSG00000055102	Zfp819	0.02	0.06	0.01	0.03	0.04	0.03	0	0	0	0.02	0	0	0.05	0.772527	0.510379	0.09	0.42265	0.374859			-0.04
ENSMUSG00000040387	Klhl32	0.02	0	0.01	0	0	0	0.03	0.02	0.06	0.03	0.03	0.01	-0.13	0.220872	0.272916	-0.14	0.399332	0.369121			0.01
ENSMUSG00000038094	Atp13a4	0.06	0	0.02	0.03	0.03	0.03	0.01	0	0	0.02	0.01	0	0.06	0.773833	0.51072	0.09	0.390073	0.364908			-0.03
ENSMUSG00000036912	Piwil4	0.01	0	0	0	0	0.01	0.04	0	0.01	0.06	0.06	0.02	0	1	0.574725	0.33	0.172327	0.242749			-0.33
ENSMUSG00000021363	Mak	0	0	0.01	0	0.02	0.02	0.02	0.01	0.01	0.03	0.03	0.06	0.13	0.281261	0.308474	0.3	0.0794491	0.166986			-0.17
ENSMUSG00000108802	RP23-64D23.5	0.01	0.02	0.01	0.01	0.02	0.01	0.02	0.01	0.03	0.02	0.03	0.02	0	1	0.574725	0.04	0.633918	0.462266			-0.04
ENSMUSG00000107468	RP23-334M3.7	0.04	0.02	0.01	0.02	0.04	0.03	0	0.01	0.01	0.01	0.02	0	0.08	0.547106	0.428264	0.04	0.666738	0.474292			0.04
ENSMUSG00000107354	Gm43040	0	0	0	0.1	0.05	0.06	0	0	0	0	0	0	0.75	0.0266755	0.108203
ENSMUSG00000106229	Gm19409	0.03	0	0.01	0.04	0.05	0.06	0	0	0	0.01	0.01	0	0.41	0.0462343	0.133841	0.09	0.183503	0.248264			0.32
ENSMUSG00000105962	Gm42432	0.04	0.03	0.04	0.03	0	0.02	0	0	0.03	0	0.01	0.01	-0.24	0.160782	0.233904	-0.03	0.816689	0.523428			-0.21
ENSMUSG00000105687	Gm6157	0.01	0	0.01	0.02	0.03	0.02	0.02	0.05	0	0	0.04	0.01	0.21	0.0259732	0.107118	-0.08	0.753259	0.503912			0.29
ENSMUSG00000104454	Gm37827	0	0.02	0.01	0	0.02	0.04	0.02	0.05	0.03	0.01	0.01	0	0.12	0.518599	0.416614	-0.32	0.0589558	0.147214			0.44
ENSMUSG00000104315	Gm37906	0.05	0.04	0.01	0.03	0.03	0	0	0.01	0	0.01	0.02	0.01	-0.15	0.462941	0.393255	0.13	0.0984072	0.184283			-0.28
ENSMUSG00000104064	Gm37956	0.07	0.03	0	0.01	0.05	0	0	0.01	0	0.01	0.02	0.01	-0.14	0.646614	0.466874	0.13	0.0984072	0.184283			-0.27
ENSMUSG00000103495	Gm37409	0.05	0	0	0.02	0.07	0.07	0	0	0	0	0	0	0.4	0.193565	0.255054
ENSMUSG00000103233	Gm37159	0.03	0.01	0.02	0.03	0.05	0.05	0	0	0	0	0.02	0	0.26	0.0587836	0.147092	0.09	0.42265	0.374859			0.17
ENSMUSG00000103071	Gm38110	0.04	0.04	0.01	0.02	0.02	0.03	0.02	0	0.03	0	0	0	-0.07	0.625192	0.459305	-0.21	0.196417	0.257114			0.14
ENSMUSG00000100750	Gm29084	0.01	0	0.05	0	0	0	0.03	0.02	0	0.05	0.03	0.02	-0.24	0.305855	0.322105	0.19	0.255447	0.293944			-0.43
ENSMUSG00000100636	Gm3551	0	0	0.04	0.04	0.04	0.05	0	0	0	0	0	0.04	0.36	0.153425	0.228904	0.16	0.42265	0.374859			0.2
ENSMUSG00000100502	Gm28286	0	0	0	0	0.05	0	0	0	0	0.04	0.04	0.08	0.19	0.42265	0.374859	0.61	0.0375147	0.12305			-0.42
ENSMUSG00000097881	Celrr	0.02	0	0	0	0	0	0.04	0.02	0.02	0.07	0	0.04	-0.09	0.42265	0.374859	0.08	0.761803	0.506854			-0.17
ENSMUSG00000097870	Gm26868	0.01	0.01	0.04	0.03	0	0.02	0.01	0.01	0.01	0.01	0.02	0.04	-0.04	0.81795	0.523927	0.16	0.260973	0.297194			-0.2
ENSMUSG00000097859	Gm26601	0.02	0.01	0.02	0.03	0.02	0.04	0	0.03	0	0.01	0.02	0.01	0.15	0.125514	0.207106	0.05	0.721564	0.493117			0.1
ENSMUSG00000097151	Gm26514	0.08	0.03	0.01	0	0.02	0.03	0.01	0	0.01	0	0.01	0.01	-0.24	0.38256	0.361746	0	1	0.574725			-0.24
ENSMUSG00000094559	Cyp2d34	0.01	0.02	0.01	0	0.02	0	0.04	0.02	0.02	0.01	0.03	0.03	-0.09	0.417934	0.374859	-0.04	0.739461	0.499396			-0.05
ENSMUSG00000093908	Gm5784	0.07	0.01	0	0.01	0.04	0.04	0.01	0	0	0.01	0.01	0.01	0.07	0.811719	0.52209	0.09	0.183503	0.248264			-0.02
ENSMUSG00000090628	Gm17083	0.05	0	0	0.02	0.12	0.02	0	0	0	0	0	0	0.36	0.370971	0.356547
ENSMUSG00000090387	Gm17056	0.05	0.01	0.02	0.02	0.05	0.05	0.01	0	0	0	0	0	0.15	0.434611	0.380062	-0.05	0.42265	0.374859			0.2
ENSMUSG00000089701	Gm15978	0	0	0	0.04	0.04	0.13	0	0	0	0	0	0	0.72	0.0936638	0.180721
ENSMUSG00000086534	Gm16758	0.01	0.02	0.03	0.01	0	0	0.01	0.03	0.02	0.04	0.02	0.02	-0.21	0.0717709	0.159583	0.08	0.488658	0.404433			-0.29
ENSMUSG00000086050	Gm16045	0.01	0	0.01	0	0.02	0.05	0.01	0.01	0.05	0.01	0.03	0.01	0.19	0.376978	0.359511	-0.07	0.711247	0.489621			0.26
ENSMUSG00000085705	Gm16046	0	0	0	0	0	0	0	0.03	0	0.07	0.07	0.04				0.55	0.0289595	0.111824
ENSMUSG00000085007	Gm11549	0.01	0.01	0.01	0	0.04	0	0.01	0.02	0.01	0.03	0.03	0.04	0.02	0.894379	0.547503	0.23	0.0136428	0.0850303			-0.21
ENSMUSG00000083928	Gm4991	0.02	0	0	0.02	0.03	0.02	0	0.02	0.02	0.03	0.04	0.01	0.21	0.119955	0.202645	0.16	0.307691	0.323006			0.05
ENSMUSG00000083745	Gm13543	0	0.04	0.03	0.03	0.03	0.08	0	0	0	0	0	0	0.25	0.314599	0.32691
ENSMUSG00000083728	Gm13854	0.04	0	0.03	0.03	0.05	0	0	0	0.01	0.01	0.01	0.03	0.03	0.890481	0.546406	0.17	0.154724	0.229703			-0.14
ENSMUSG00000081894	Gm14212	0.05	0.03	0.03	0	0.1	0	0	0	0	0	0	0	-0.11	0.767316	0.508663
ENSMUSG00000079138	Gm8818	0	0	0.03	0	0	0	0	0	0	0.1	0.03	0.05	-0.13	0.42265	0.374859	0.65	0.0698881	0.15794			-0.78
ENSMUSG00000075325	Gm13582	0.03	0	0.03	0.01	0.02	0	0.03	0.02	0.01	0.02	0.02	0.02	-0.12	0.474119	0.398217	0	0.965969	0.567115			-0.12
ENSMUSG00000075318	Scn2a1	0	0	0.01	0.01	0.02	0.02	0.02	0.01	0.03	0.03	0.05	0.01	0.18	0.0480153	0.135513	0.11	0.51671	0.416591			0.07
ENSMUSG00000052353	Cemip	0.02	0.02	0.03	0.01	0.03	0.01	0.03	0.01	0	0.02	0.01	0.02	-0.08	0.419588	0.374859	0.05	0.709839	0.489173			-0.13
ENSMUSG00000051678	Pcdhb6	0.01	0	0.02	0	0	0.02	0	0.02	0.01	0.03	0.03	0.07	-0.05	0.713314	0.490258	0.37	0.0816523	0.168871			-0.42
ENSMUSG00000049612	Omg	0.05	0.02	0.01	0.01	0.04	0.01	0	0.01	0.02	0.02	0.02	0	-0.08	0.693308	0.484037	0.04	0.736912	0.498552			-0.12
ENSMUSG00000047220	Ccdc36	0.01	0.01	0.03	0.01	0	0.03	0.01	0.03	0.02	0.01	0.04	0.01	-0.05	0.755799	0.504754	-0.01	0.966063	0.567115			-0.04
ENSMUSG00000043289	Mei4	0.01	0	0.04	0.01	0.02	0	0.01	0.02	0.01	0.04	0.04	0.01	-0.07	0.680262	0.479127	0.19	0.237708	0.282943			-0.26
ENSMUSG00000039838	Slc45a1	0.01	0.01	0.01	0.02	0.02	0.1	0.01	0	0	0.01	0.01	0.01	0.37	0.269896	0.302014	0.09	0.183503	0.248264			0.28
ENSMUSG00000036251	Trpm8	0.01	0.01	0	0.04	0.08	0.01	0.01	0.01	0.01	0.01	0.01	0.01	0.4	0.186675	0.250467
ENSMUSG00000031981	Capn9	0.01	0	0.01	0.03	0.01	0.03	0.02	0.01	0.03	0	0.05	0.01	0.21	0.10674	0.191684	-0.02	0.927981	0.557085			0.23
ENSMUSG00000029120	Ppp2r2c	0.01	0	0.01	0.04	0.05	0.02	0	0.01	0.01	0.03	0	0.03	0.35	0.0471191	0.134808	0.16	0.33178	0.336016			0.19
ENSMUSG00000027674	Pex5l	0	0	0	0	0	0	0.06	0.01	0.04	0.02	0.04	0.04				-0.02	0.906629	0.55118
ENSMUSG00000026697	Myoc	0	0	0	0	0	0	0.01	0.05	0.1	0.02	0.03	0				-0.36	0.285237	0.310769
ENSMUSG00000026609	Ush2a	0.01	0.04	0.01	0.04	0.01	0	0.01	0.04	0	0.03	0.01	0.01	-0.05	0.817301	0.523639	0.01	0.954543	0.564439			-0.06
ENSMUSG00000108750	RP24-327I4.8	0.04	0	0.01	0.01	0.05	0.01	0.01	0.03	0	0.03	0.01	0.02	0.08	0.722913	0.4936	0.09	0.545449	0.427495			-0.01
ENSMUSG00000107894	RP23-214L4.7	0	0.05	0.02	0.01	0	0.01	0.04	0.03	0	0.01	0.04	0.01	-0.19	0.376978	0.359511	-0.03	0.863386	0.538237			-0.16
ENSMUSG00000106282	Gm2287	0	0	0.04	0.05	0	0	0	0.05	0.02	0.02	0.02	0.02	0.03	0.902346	0.549816	-0.02	0.918209	0.554597			0.05
ENSMUSG00000105762	Gm43605	0.04	0	0.01	0.04	0.02	0.09	0	0	0.01	0	0	0.01	0.35	0.227633	0.276916	0	1	0.574725			0.35
ENSMUSG00000104389	Gm37034	0.04	0	0.01	0.01	0.02	0	0.02	0.02	0.02	0.03	0.03	0.02	-0.07	0.680262	0.479127	0.08	0.183503	0.248264			-0.15
ENSMUSG00000103823	Gm7899	0	0	0	0	0.02	0.02	0.02	0.04	0.03	0.05	0.01	0.03	0.18	0.183503	0.248264	-0.01	0.955997	0.564631			0.19
ENSMUSG00000102664	Gm38380	0.06	0.02	0	0.01	0.08	0.05	0	0	0	0	0	0	0.21	0.504433	0.411488
ENSMUSG00000102662	Gm38377	0.05	0.03	0	0.03	0.01	0.1	0	0	0	0	0	0	0.18	0.587428	0.444588
ENSMUSG00000102630	Gm37289	0.02	0	0.02	0.02	0.06	0.04	0.04	0.02	0	0	0	0	0.3	0.119868	0.202627	-0.25	0.217323	0.270634			0.55
ENSMUSG00000102344	9430053O09Rik	0.03	0.02	0.01	0.01	0	0	0.05	0.04	0.03	0.01	0	0.02	-0.21	0.0717709	0.159583	-0.35	0.0245706	0.105016			0.14
ENSMUSG00000102143	Gm38057	0.1	0.01	0.01	0.02	0.02	0.06	0	0	0	0	0	0	-0.02	0.945822	0.562247
ENSMUSG00000100927	Gm28536	0.04	0.03	0	0.02	0.03	0.03	0.02	0.03	0	0	0	0.02	0.05	0.761506	0.506751	-0.13	0.427857	0.377085			0.18
ENSMUSG00000100130	Gm28379	0.04	0.02	0.02	0.02	0.05	0.06	0	0	0.01	0	0	0	0.17	0.319005	0.329074	-0.05	0.42265	0.374859			0.22
ENSMUSG00000097390	Gm26785	0.06	0.01	0.01	0	0.06	0.04	0	0.01	0	0.01	0.01	0.01	0.07	0.80835	0.521132	0.09	0.183503	0.248264			-0.02
ENSMUSG00000097138	Gm26625	0.04	0.01	0.01	0.01	0.05	0.05	0	0	0.02	0.01	0	0.02	0.18	0.392247	0.365795	0.05	0.713314	0.490258			0.13
ENSMUSG00000097111	Peak1os	0.02	0	0	0.02	0.02	0	0.02	0.02	0.04	0.04	0.02	0.02	0.09	0.518519	0.416591	0	1	0.574725			0.09
ENSMUSG00000096960	A230028O05Rik	0	0.02	0	0.03	0.04	0.03	0.01	0.01	0.01	0.03	0.02	0.02	0.33	0.0496821	0.137311	0.16	0.0509045	0.13821			0.17
ENSMUSG00000093673	Gm20644	0.03	0.01	0.02	0.02	0.01	0.03	0.02	0	0.01	0.03	0.02	0.02	0	1	0.574725	0.17	0.144143	0.221724			-0.17
ENSMUSG00000086360	Gm16214	0	0	0.03	0.02	0.02	0.04	0	0	0.02	0.02	0.05	0.02	0.21	0.238709	0.283533	0.28	0.113748	0.197577			-0.07
ENSMUSG00000085723	Gm15915	0	0.03	0	0	0	0	0.03	0	0	0.03	0.08	0.05	-0.13	0.42265	0.374859	0.48	0.0619017	0.149968			-0.61
ENSMUSG00000085560	C230038L03Rik	0.01	0	0.06	0.07	0.02	0	0.01	0.01	0	0.02	0.01	0.01	0.07	0.827641	0.52702	0.09	0.231157	0.278921			-0.02
ENSMUSG00000082932	Cyp2j8	0.08	0.05	0	0.02	0.02	0	0.02	0	0	0.01	0.01	0.01	-0.3	0.35276	0.346726	0.05	0.627144	0.459914			-0.35
ENSMUSG00000079654	Prrt4	0.01	0	0.01	0	0.01	0	0.03	0.04	0.01	0.04	0.05	0.02	-0.05	0.518519	0.416591	0.11	0.4742	0.398234			-0.16
ENSMUSG00000079190	AC133103.1	0.03	0	0.02	0	0	0.04	0	0	0.03	0.04	0.02	0.04	-0.05	0.806034	0.520289	0.29	0.139829	0.218482			-0.34
ENSMUSG00000074235	Gm10649	0.03	0.03	0.03	0	0.03	0.02	0.03	0.01	0.02	0.02	0	0	-0.16	0.279304	0.307385	-0.17	0.2028	0.261142			0.01
ENSMUSG00000073274	Gm14636	0.02	0.04	0.01	0	0.04	0.06	0.02	0.01	0	0.01	0	0.01	0.09	0.710061	0.489243	-0.04	0.666738	0.474292			0.13
ENSMUSG00000070345	Hsf5	0.01	0	0	0.02	0.04	0.01	0.01	0.02	0.02	0.02	0.03	0.04	0.25	0.118393	0.201463	0.15	0.125514	0.207106			0.1
ENSMUSG00000052316	Lrrc15	0.01	0.01	0.02	0.02	0	0.02	0.01	0.03	0.02	0.04	0.02	0.02	0	0.969926	0.568198	0.08	0.488658	0.404433			-0.08
ENSMUSG00000045802	Hsf3	0	0	0.04	0.04	0	0.02	0.04	0	0.01	0.02	0.04	0.01	0.09	0.703616	0.487015	0.09	0.648521	0.467664			0
ENSMUSG00000044176	Spink10	0.04	0	0	0	0	0	0.02	0	0.02	0.02	0.04	0.08	-0.16	0.42265	0.374859	0.36	0.159975	0.233412			-0.52
ENSMUSG00000044006	Cilp2	0	0	0.02	0.03	0.02	0.03	0.01	0.02	0.02	0.05	0.01	0.01	0.25	0.0856169	0.172872	0.07	0.70869	0.488809			0.18
ENSMUSG00000042707	Dnali1	0.02	0	0.02	0.02	0.02	0.01	0	0.01	0.02	0.02	0.05	0.03	0.05	0.670659	0.475705	0.28	0.0881611	0.175237			-0.23
ENSMUSG00000041245	Wnk3	0.02	0.01	0.02	0	0.03	0.01	0.01	0	0.01	0.04	0.06	0.01	-0.05	0.709839	0.489173	0.34	0.154945	0.229935			-0.39
ENSMUSG00000038763	Alpk3	0	0	0	0.04	0.02	0	0.01	0	0.01	0.03	0.04	0.07	0.25	0.217323	0.270634	0.45	0.0448069	0.132216			-0.2
ENSMUSG00000034607	Pof1b	0.01	0	0.01	0	0	0	0.06	0.03	0.01	0.06	0.03	0.01	-0.09	0.183503	0.248264	0	1	0.574725			-0.09
ENSMUSG00000033837	Foxh1	0.02	0.02	0.02	0.04	0.02	0	0.02	0.04	0	0.02	0	0.02	-0.01	0.931878	0.558204	-0.07	0.681465	0.479526			0.06
ENSMUSG00000032356	Rasgrf1	0	0	0	0.01	0.01	0.01	0	0.01	0.01	0.09	0.03	0.05				0.54	0.0681144	0.156063
ENSMUSG00000031294	D630029K05Rik	0.05	0.07	0.03	0	0	0	0	0.06	0.01	0	0	0	-0.58	0.0356351	0.121017	-0.27	0.319424	0.329238			-0.31
ENSMUSG00000029348	Asphd2	0	0	0	0	0	0	0.04	0.01	0.04	0.04	0.02	0.07				0.14	0.509315	0.413754
ENSMUSG00000028834	Trim63	0	0	0	0.02	0	0	0.03	0.05	0	0.02	0.02	0.08	0.09	0.42265	0.374859	0.14	0.626286	0.45966			-0.05
ENSMUSG00000028023	Pitx2	0	0	0	0	0	0	0	0.03	0.05	0.09	0.03	0.02				0.2	0.493535	0.406749
ENSMUSG00000027524	Edn3	0.01	0.01	0	0	0	0	0.07	0.04	0.02	0.03	0.02	0.02	-0.09	0.183503	0.248264	-0.2	0.295223	0.316124			0.11
ENSMUSG00000023964	Calcr	0.02	0.02	0.01	0.01	0.03	0.06	0	0.01	0.02	0	0.03	0.01	0.18	0.376276	0.359245	0.04	0.790203	0.515785			0.14
ENSMUSG00000022861	Dgkg	0.01	0	0.02	0.03	0.01	0.02	0.01	0.02	0.01	0.02	0.05	0.02	0.13	0.28834	0.312176	0.19	0.209835	0.265967			-0.06
ENSMUSG00000022805	Maats1	0.01	0	0.01	0.01	0.03	0	0.01	0.02	0	0.09	0.02	0.02	0.08	0.555752	0.431621	0.35	0.249236	0.290141			-0.27
ENSMUSG00000022705	Drd3	0	0	0	0.05	0	0.04	0	0	0	0.02	0.03	0.08	0.36	0.187011	0.250683	0.5	0.108979	0.193528			-0.14
ENSMUSG00000021260	Hhipl1	0.02	0.01	0.02	0.01	0.03	0.02	0.01	0.01	0.02	0.03	0.04	0	0.04	0.665282	0.473963	0.11	0.542497	0.426414			-0.07
ENSMUSG00000021010	Npas3	0.01	0.01	0.03	0	0.01	0	0.01	0.04	0.01	0.03	0.04	0.03	-0.17	0.154724	0.229703	0.16	0.298457	0.318094			-0.33
ENSMUSG00000010476	Ebf3	0.02	0.01	0.01	0.01	0.01	0.02	0	0.06	0.03	0.02	0.02	0.01	0	1	0.574725	-0.13	0.575823	0.440071			0.13
ENSMUSG00000005364	Il5ra	0	0	0.01	0.01	0	0	0.03	0.02	0.06	0.03	0.05	0.01	0	1	0.574725	-0.07	0.704666	0.487394			0.07
ENSMUSG00000108354	RP23-144N15.8	0.02	0	0	0	0	0.03	0.04	0	0.04	0.02	0.04	0.04	0.04	0.815936	0.52331	0.09	0.65825	0.471294			-0.05
ENSMUSG00000107390	Gm43323	0.02	0.01	0.02	0.02	0.06	0.08	0	0.01	0	0	0.01	0	0.38	0.157259	0.231555	0	1	0.574725			0.38
ENSMUSG00000106178	Gm42987	0.03	0.05	0.01	0.03	0.06	0.03	0.01	0	0	0	0	0.01	0.11	0.535079	0.423422	0	1	0.574725			0.11
ENSMUSG00000105933	Gm43260	0.05	0.04	0	0.04	0.06	0.04	0	0	0	0	0	0	0.19	0.401897	0.370443
ENSMUSG00000104469	Gm37663	0.07	0.01	0	0.06	0.02	0.06	0	0	0	0	0.01	0	0.24	0.44238	0.384025	0.05	0.42265	0.374859			0.19
ENSMUSG00000103451	Gm33973	0.04	0	0	0	0	0	0	0	0	0.09	0.05	0.05	-0.16	0.42265	0.374859	0.7	0.0254688	0.10636			-0.86
ENSMUSG00000102875	Gm37139	0.09	0.02	0.01	0.01	0.04	0.03	0	0	0.01	0	0.02	0	-0.11	0.713349	0.490258	0.04	0.700677	0.486085			-0.15
ENSMUSG00000102293	Gm37541	0.04	0.06	0.02	0	0.02	0.03	0	0	0	0.02	0.03	0.01	-0.26	0.186337	0.250248	0.26	0.064906	0.152788			-0.52
ENSMUSG00000091275	Gm3248	0	0.04	0.03	0.01	0.03	0.03	0	0.02	0.02	0.01	0.02	0.02	0.01	0.955248	0.564486	0.05	0.670659	0.475705			-0.04
ENSMUSG00000087501	Gm12116	0.01	0.01	0	0.02	0.01	0.01	0.04	0.02	0.03	0.02	0.03	0.03	0.09	0.231157	0.278921	-0.04	0.664053	0.473505			0.13
ENSMUSG00000079157	Fam155a	0.01	0	0.08	0	0.01	0	0.03	0.01	0.06	0.01	0.01	0.01	-0.28	0.394857	0.36678	-0.26	0.237585	0.282842			-0.02
ENSMUSG00000054162	Spock3	0	0	0	0	0	0	0.03	0.06	0.05	0.02	0.03	0.04				-0.17	0.198578	0.258343
ENSMUSG00000051951	Xkr4	0	0	0.01	0.02	0.03	0.05	0.01	0	0	0.03	0.03	0.05	0.36	0.0426957	0.129726	0.4	0.0117051	0.0806416			-0.04
ENSMUSG00000046719	Nxph3	0	0.01	0.01	0	0	0.01	0.01	0.01	0.01	0.03	0.09	0.05	-0.05	0.518519	0.416591	0.49	0.0910077	0.177985			-0.54
ENSMUSG00000045381	Olfr433	0	0.02	0	0.02	0.03	0	0.01	0.02	0.01	0.03	0.05	0.04	0.13	0.427857	0.377085	0.3	0.0175919	0.0922122			-0.17
ENSMUSG00000037446	Tulp1	0.02	0	0	0	0	0.02	0	0.03	0.02	0.01	0.09	0.04	0	1	0.574725	0.3	0.321954	0.330322			-0.3
ENSMUSG00000036814	Slc6a20a	0.01	0	0.03	0.01	0.03	0	0	0.04	0.01	0.05	0.01	0.04	0	1	0.574725	0.19	0.381023	0.361213			-0.19
ENSMUSG00000035638	Muc20	0	0	0.01	0.01	0.01	0	0.01	0.01	0.03	0.05	0.06	0.04	0.05	0.518519	0.416591	0.36	0.0248605	0.105534			-0.31
ENSMUSG00000034829	Nxnl1	0.01	0	0.01	0	0.01	0	0.01	0.02	0.03	0.03	0.06	0.05	-0.05	0.518519	0.416591	0.29	0.0664877	0.154281			-0.34
ENSMUSG00000032268	Tmprss5	0	0	0	0.02	0	0	0.03	0.08	0.01	0.03	0.05	0.01	0.09	0.42265	0.374859	-0.09	0.742312	0.500367			0.18
ENSMUSG00000031893	Tsnaxip1	0	0.02	0.01	0.02	0.01	0.03	0.01	0.02	0.03	0.03	0.03	0.02	0.13	0.28834	0.312176	0.08	0.384251	0.362571			0.05
ENSMUSG00000022783	Spag6	0	0	0	0	0	0	0.07	0	0	0.03	0.09	0.04				0.34	0.335016	0.337641
ENSMUSG00000107412	RP23-436D14.6	0.07	0.06	0.02	0	0	0	0	0.04	0.04	0	0	0	-0.57	0.0668708	0.154782	-0.32	0.183503	0.248264			-0.25
ENSMUSG00000105893	Wdr46-ps	0.04	0	0.04	0	0.05	0.04	0.01	0	0	0.01	0.03	0.01	0.03	0.897884	0.548557	0.17	0.154724	0.229703			-0.14
ENSMUSG00000105842	Gm43329	0.03	0.02	0.01	0.04	0.04	0.05	0	0.02	0	0	0	0.02	0.26	0.0468935	0.134578	0	1	0.574725			0.26
ENSMUSG00000103207	Gm9874	0.05	0	0	0.02	0.05	0.08	0	0	0	0.02	0	0.01	0.37	0.226046	0.275889	0.13	0.220872	0.272916			0.24
ENSMUSG00000102123	Gm4319	0.03	0	0.02	0.04	0	0.01	0.01	0.07	0	0.01	0.03	0.01	-0.01	0.974641	0.569176	-0.08	0.76471	0.507878			0.07
ENSMUSG00000097857	Gm26603	0.05	0.01	0.02	0.01	0.03	0.05	0.01	0.01	0.01	0.01	0.01	0.01	0.04	0.845901	0.532975
ENSMUSG00000092482	Gm20531	0.02	0.02	0	0.02	0.04	0.07	0	0	0	0.02	0.04	0	0.33	0.139737	0.218437	0.25	0.217323	0.270634			0.08
ENSMUSG00000091530	Cldn20	0.07	0.04	0.04	0	0	0	0	0	0	0.04	0	0.04	-0.58	0.0250493	0.105765	0.32	0.183503	0.248264			-0.9
ENSMUSG00000089651	Gm16353	0	0	0	0	0	0.02	0.02	0.04	0	0.04	0.04	0.07	0.09	0.42265	0.374859	0.33	0.132891	0.212769			-0.24
ENSMUSG00000085732	Gm4279	0.02	0	0	0.05	0.04	0.11	0	0	0	0	0.01	0	0.63	0.0552605	0.14317	0.05	0.42265	0.374859			0.58
ENSMUSG00000083270	Gm13498	0.02	0.01	0	0.01	0	0.01	0.01	0.02	0.01	0.08	0.01	0.05	-0.04	0.666738	0.474292	0.34	0.236013	0.282084			-0.38
ENSMUSG00000073995	Gm10604	0.04	0.05	0	0	0	0.02	0.02	0.02	0.02	0.01	0.04	0.01	-0.27	0.275812	0.305521	-0.01	0.941832	0.561182			-0.26
ENSMUSG00000073821	8030451A03Rik	0	0	0.07	0	0	0	0	0	0	0.07	0.06	0.03	-0.26	0.42265	0.374859	0.61	0.0352662	0.120497			-0.87
ENSMUSG00000070777	Ceacam20	0	0	0	0.02	0.07	0.02	0	0	0	0.03	0.04	0.05	0.43	0.123859	0.206025	0.48	0.0148941	0.0876345			-0.05
ENSMUSG00000069855	Slc47a2	0.02	0.02	0.01	0.03	0.02	0	0	0.01	0.01	0.04	0.05	0.02	-0.01	0.955525	0.564532	0.35	0.0471191	0.134808			-0.36
ENSMUSG00000066007	Zfp600	0	0	0	0.03	0.04	0.02	0	0	0	0.05	0.04	0.05	0.38	0.0279992	0.110303	0.55	0.00359608	0.0562394			-0.17
ENSMUSG00000056900	Usp13	0	0.02	0	0.01	0	0	0.02	0.01	0.04	0.04	0.01	0.08	-0.04	0.700677	0.486085	0.19	0.458403	0.391307			-0.23
ENSMUSG00000053214	Gm9899	0.01	0.05	0.02	0.01	0	0	0.02	0.02	0.01	0.03	0.02	0.04	-0.28	0.158029	0.232002	0.15	0.125514	0.207106			-0.43
ENSMUSG00000044453	Ffar1	0	0.01	0.01	0.01	0	0	0.01	0.05	0.05	0.01	0.06	0.02	-0.05	0.518519	0.416591	-0.08	0.747728	0.502086			0.03
ENSMUSG00000035539	Ccdc180	0	0.02	0.01	0.02	0.02	0.03	0.01	0.01	0	0.02	0.07	0.02	0.17	0.144143	0.221724	0.34	0.173517	0.24347			-0.17
ENSMUSG00000025482	Odf3	0.04	0.02	0	0	0	0	0.02	0.02	0.02	0.04	0.02	0.05	-0.25	0.217323	0.270634	0.18	0.196822	0.257428			-0.43
ENSMUSG00000107524	RP23-200C3.9	0.06	0.03	0.02	0	0.02	0.03	0.02	0	0.04	0	0.02	0	-0.23	0.247645	0.289158	-0.16	0.393179	0.366133			-0.07
ENSMUSG00000106603	Gm43509	0.03	0.04	0.03	0	0.02	0.01	0.04	0.02	0.01	0.01	0.03	0	-0.28	0.0479561	0.135513	-0.12	0.458282	0.391272			-0.16
ENSMUSG00000106547	B230303O12Rik	0.02	0.01	0.01	0.02	0.01	0.02	0.01	0.03	0.02	0.04	0.02	0.03	0.04	0.518519	0.416591	0.12	0.288266	0.312176			-0.08
ENSMUSG00000105374	Gm42551	0.04	0.02	0	0.02	0.07	0.08	0	0	0	0.01	0	0	0.38	0.182776	0.248264	0.05	0.42265	0.374859			0.33
ENSMUSG00000104577	Gm6641	0.02	0	0	0.01	0.04	0.02	0.04	0.04	0.02	0.03	0.02	0	0.21	0.198491	0.25832	-0.2	0.225891	0.275773			0.41
ENSMUSG00000104388	Gm37033	0.01	0	0.03	0	0	0	0.03	0.03	0.01	0.03	0.06	0.04	-0.17	0.260215	0.29688	0.22	0.144204	0.221734			-0.39
ENSMUSG00000103976	Gm37677	0.03	0.03	0.02	0.03	0.03	0.04	0.01	0.01	0.01	0.01	0.02	0	0.07	0.230885	0.278921	0	0.962874	0.566415			0.07
ENSMUSG00000103937	Gm37186	0.04	0.04	0.03	0.04	0.03	0.03	0	0	0	0.01	0.02	0	-0.04	0.518519	0.416591	0.13	0.220872	0.272916			-0.17
ENSMUSG00000103525	Gm37262	0.03	0.03	0.01	0.01	0.03	0.12	0	0.01	0	0	0	0	0.25	0.493084	0.406575	-0.05	0.42265	0.374859			0.3
ENSMUSG00000103505	Gm38374	0.04	0.03	0	0.03	0.06	0.03	0	0.01	0.01	0.01	0.01	0.01	0.19	0.352449	0.34662	0.05	0.42265	0.374859			0.14
ENSMUSG00000102863	Gm37639	0.06	0.01	0.02	0	0.04	0.04	0.02	0	0.02	0.01	0.01	0.01	-0.04	0.883424	0.544275	-0.04	0.708027	0.488602			0
ENSMUSG00000102780	Gm38253	0.03	0.04	0.02	0.01	0.05	0.04	0.01	0.01	0.01	0	0.01	0.01	0.03	0.869361	0.540154	-0.05	0.42265	0.374859			0.08
ENSMUSG00000102672	Gm37105	0.04	0.04	0.02	0.04	0.01	0.07	0	0	0.01	0	0.01	0	0.05	0.811917	0.522139	0	1	0.574725			0.05
ENSMUSG00000102652	Gm37078	0.04	0	0.01	0	0	0.03	0.04	0.01	0.02	0.03	0.05	0.01	-0.08	0.693217	0.484037	0.07	0.686752	0.481807			-0.15
ENSMUSG00000102009	4933400F21Rik	0.05	0.03	0.02	0.05	0.02	0.03	0	0	0	0.01	0.02	0.01	0	1	0.574725	0.18	0.0503576	0.137576			-0.18
ENSMUSG00000101724	Gm29453	0.03	0.02	0	0.04	0.04	0.07	0	0	0	0	0.02	0.02	0.36	0.0685788	0.156483	0.18	0.183503	0.248264			0.18
ENSMUSG00000101337	Dnah7c	0.1	0.02	0.01	0	0	0.03	0	0.01	0.06	0	0	0.01	-0.34	0.338963	0.339784	-0.23	0.389346	0.364908			-0.11
ENSMUSG00000097936	Gm4819	0	0	0.02	0.03	0.05	0	0.03	0.05	0	0.02	0.02	0.02	0.23	0.312302	0.325655	-0.06	0.76667	0.50849			0.29
ENSMUSG00000097632	4930552P12Rik	0.01	0.02	0.02	0.01	0	0.02	0.02	0.03	0.02	0.03	0.04	0.02	-0.09	0.384039	0.362445	0.07	0.389538	0.364908			-0.16
ENSMUSG00000097149	G630030J09Rik	0.01	0.01	0.01	0	0.01	0.03	0.01	0.01	0.07	0.02	0.02	0.04	0.03	0.784635	0.514059	-0.01	0.968474	0.567896			0.04
ENSMUSG00000097088	Gm26615	0.03	0	0.01	0.02	0.05	0.04	0.02	0.02	0.01	0.02	0.01	0.01	0.27	0.136853	0.216091	-0.04	0.518519	0.416591			0.31
ENSMUSG00000096921	Gm26822	0.02	0.03	0.03	0.01	0.01	0.01	0.03	0	0.03	0.02	0.01	0.04	-0.2	0.0342802	0.119093	0.04	0.804524	0.519896			-0.24
ENSMUSG00000090558	Gm17202	0	0	0	0.03	0	0	0	0	0	0.02	0.12	0.07	0.13	0.42265	0.374859	0.72	0.104243	0.189731			-0.59
ENSMUSG00000087670	9530036M11Rik	0.05	0	0	0	0.01	0.07	0.01	0.04	0.01	0.02	0.02	0.01	0.11	0.746892	0.501835	-0.03	0.81338	0.522504			0.14
ENSMUSG00000087640	Gm14798	0.02	0.05	0.04	0.02	0.03	0.08	0	0	0	0	0	0	0.05	0.813663	0.522553
ENSMUSG00000087479	Gm16835	0.01	0.02	0.02	0.03	0.01	0.01	0	0.05	0.02	0.01	0.04	0.02	0	0.972804	0.568694	0.01	0.952587	0.563927			-0.01
ENSMUSG00000086905	Gm13716	0.03	0	0	0	0	0	0.03	0	0.03	0.03	0.09	0.03	-0.13	0.42265	0.374859	0.31	0.244844	0.287478			-0.44
ENSMUSG00000086145	Gm15479	0.04	0.02	0.06	0	0	0	0.02	0	0.02	0	0.04	0.04	-0.48	0.0581063	0.146344	0.15	0.477984	0.39981			-0.63
ENSMUSG00000085914	Gm14320	0	0	0.02	0	0	0.03	0.05	0.08	0.02	0.02	0.02	0	0.04	0.815936	0.52331	-0.39	0.133092	0.213005			0.43
ENSMUSG00000085247	4930545L23Rik	0.05	0.02	0.01	0.02	0.07	0.06	0	0.01	0	0	0	0	0.24	0.306154	0.322235	-0.05	0.42265	0.374859			0.29
ENSMUSG00000085246	Gm15893	0.04	0	0.03	0.02	0.03	0.04	0	0.02	0	0	0.03	0.03	0.09	0.626575	0.459745	0.16	0.35095	0.3458			-0.07
ENSMUSG00000084968	Gm12743	0.02	0.01	0.02	0.02	0.03	0.02	0.01	0.01	0.02	0.02	0.03	0.03	0.08	0.231004	0.278921	0.16	0.0479202	0.135513			-0.08
ENSMUSG00000084301	Gm7856	0	0	0	0.04	0.13	0	0	0	0	0.02	0.03	0.02	0.56	0.248426	0.289678	0.3	0.0159088	0.0891174			0.26
ENSMUSG00000083953	Gm14049	0	0.05	0	0.05	0.05	0.05	0	0	0	0.04	0	0	0.39	0.183503	0.248264	0.16	0.42265	0.374859			0.23
ENSMUSG00000083936	Gm14829	0.02	0	0.02	0.02	0.02	0.08	0	0	0	0.02	0.06	0	0.28	0.284471	0.310437	0.31	0.252927	0.292439			-0.03
ENSMUSG00000080813	Gm14828	0.04	0	0.02	0.05	0.02	0.05	0.02	0	0	0	0	0.04	0.23	0.270413	0.302318	0.07	0.713417	0.490258			0.16
ENSMUSG00000079852	Klra4	0	0	0.02	0	0.02	0	0	0.1	0	0.04	0.04	0.02	0	1	0.574725	0.08	0.838916	0.530632			-0.08
ENSMUSG00000079800	AC125149.3	0.02	0.04	0.02	0	0	0	0.02	0.03	0	0.07	0.02	0.02	-0.34	0.0450958	0.132429	0.22	0.35085	0.3458			-0.56
ENSMUSG00000078868	Gm14412	0.04	0.02	0.02	0.03	0	0	0.03	0.05	0	0.01	0.04	0	-0.21	0.238709	0.283533	-0.11	0.639788	0.46423			-0.1
ENSMUSG00000076615	Ighg3	0	0	0	0	0	0	0	0.02	0.02	0.02	0.08	0.1				0.53	0.130036	0.210314
ENSMUSG00000074805	Il1bos	0.02	0	0.02	0.03	0	0	0	0	0.01	0.05	0.05	0.06	-0.05	0.766734	0.50849	0.57	0.000948647	0.038609			-0.62
ENSMUSG00000067642	Adgrf3	0	0	0.06	0.07	0.07	0.01	0	0	0	0.01	0.01	0.01	0.33	0.344538	0.342639
ENSMUSG00000060445	Sycp2	0	0	0	0	0.04	0.01	0.01	0.01	0.02	0.02	0.07	0.06	0.21	0.287155	0.311702	0.39	0.120093	0.202721			-0.18
ENSMUSG00000049571	Cfap46	0	0.03	0	0	0.04	0.08	0.01	0.02	0.02	0	0.02	0.02	0.32	0.332915	0.336602	-0.05	0.670659	0.475705			0.37
ENSMUSG00000047746	Fbxo40	0.01	0.01	0.02	0.03	0.01	0.01	0	0	0.07	0.07	0.01	0	0.04	0.699413	0.486012	0.05	0.901423	0.549639			-0.01
ENSMUSG00000047343	Mettl21c	0.06	0.01	0.02	0.02	0.05	0.02	0.01	0.02	0.01	0	0.02	0	0.01	0.958947	0.565565	-0.09	0.417934	0.374859			0.1
ENSMUSG00000046240	Hepacam	0	0.01	0	0.08	0.02	0.06	0	0.01	0	0.02	0.01	0.03	0.55	0.0782536	0.165942	0.21	0.0717709	0.159583			0.34
ENSMUSG00000045662	Henmt1	0	0	0.03	0	0	0	0	0	0	0.13	0.01	0.07	-0.13	0.42265	0.374859	0.7	0.151081	0.227312			-0.83
ENSMUSG00000045498	Pcdhb3	0.01	0.01	0.02	0	0	0.01	0.03	0.02	0.02	0.03	0.06	0.03	-0.13	0.0984072	0.184283	0.18	0.211498	0.267015			-0.31
ENSMUSG00000045291	E330021D16Rik	0	0.05	0	0	0.05	0	0	0.02	0.02	0.02	0.04	0.04	0	1	0.574725	0.24	0.11101	0.19531			-0.24
ENSMUSG00000042873	Lhfpl4	0.03	0.02	0	0.01	0	0.04	0.01	0.05	0.03	0.02	0.02	0.01	-0.01	0.974641	0.569176	-0.15	0.378734	0.360143			0.14
ENSMUSG00000042532	Golga7b	0.01	0.01	0	0.06	0.07	0.04	0	0	0	0.02	0.02	0.01	0.55	0.0089967	0.0737878	0.22	0.0339737	0.118671			0.33
ENSMUSG00000041205	Map6d1	0.04	0.02	0.03	0.02	0.02	0.02	0.02	0.01	0.02	0.01	0.01	0.02	-0.11	0.221548	0.273178	-0.04	0.518519	0.416591			-0.07
ENSMUSG00000040693	Slco4c1	0.02	0	0.01	0.01	0	0.01	0.02	0.01	0.01	0.04	0.05	0.06	-0.04	0.666738	0.474292	0.4	0.00551738	0.0634806			-0.44
ENSMUSG00000038457	Tmem255b	0	0	0	0	0.02	0	0.07	0.02	0.04	0.07	0	0.02	0.09	0.42265	0.374859	-0.16	0.583016	0.443053			0.25
ENSMUSG00000034336	Ina	0	0	0	0.13	0.02	0.03	0	0	0.01	0.01	0.01	0.03	0.61	0.17315	0.24323	0.17	0.154724	0.229703			0.44
ENSMUSG00000033826	Dnah8	0.02	0.01	0.01	0.02	0.01	0.02	0.03	0.02	0.02	0.03	0.02	0.03	0.04	0.518519	0.416591	0.04	0.518519	0.416591			0
ENSMUSG00000032373	Car12	0.01	0	0	0.01	0.02	0.01	0.04	0	0.03	0.07	0.02	0.03	0.13	0.0984072	0.184283	0.18	0.440489	0.383061			-0.05
ENSMUSG00000031849	Comp	0.01	0	0.04	0.01	0	0.02	0.01	0	0.01	0.04	0.05	0.05	-0.07	0.680262	0.479127	0.46	0.00183232	0.0458684			-0.53
ENSMUSG00000031302	Nlgn3	0	0	0.02	0	0.01	0	0.02	0.02	0.04	0.06	0.04	0.03	-0.04	0.700677	0.486085	0.18	0.200214	0.259568			-0.22
ENSMUSG00000030376	Slc8a2	0	0	0	0.01	0	0	0.02	0.06	0.04	0.05	0.03	0.03	0.05	0.42265	0.374859	-0.03	0.850802	0.534506			0.08
ENSMUSG00000028487	Bnc2	0	0	0.01	0.01	0.05	0.03	0	0	0.02	0.06	0.06	0	0.32	0.118709	0.201684	0.36	0.243653	0.286659			-0.04
ENSMUSG00000027894	Slc6a17	0	0	0	0	0	0.07	0	0	0.03	0.04	0.05	0.05	0.26	0.42265	0.374859	0.43	0.0693217	0.157316			-0.17
ENSMUSG00000027720	Il2	0	0.03	0.02	0	0.03	0	0.02	0.02	0	0.02	0.06	0.04	-0.09	0.631073	0.461285	0.3	0.119868	0.202627			-0.39
ENSMUSG00000026018	Ica1l	0.01	0.01	0.09	0.01	0.02	0.01	0.01	0.01	0.01	0.05	0	0.01	-0.22	0.49002	0.405052	0.1	0.617712	0.456624			-0.32
ENSMUSG00000025468	Caly	0.02	0	0.04	0.04	0.02	0.02	0	0.02	0	0.04	0.02	0.02	0.09	0.618644	0.456871	0.25	0.0973847	0.183871			-0.16
ENSMUSG00000024176	Sox8	0.05	0	0	0.01	0	0	0.02	0.03	0.05	0.02	0.02	0.04	-0.15	0.527314	0.420228	-0.07	0.583689	0.443198			-0.08
ENSMUSG00000024175	Tekt4	0	0.02	0	0	0.02	0.02	0.02	0	0.05	0.04	0.03	0.04	0.09	0.518519	0.416591	0.17	0.428444	0.377352			-0.08
ENSMUSG00000024064	Galnt14	0.02	0.02	0.02	0.03	0	0	0.04	0.02	0.03	0.01	0.01	0.04	-0.14	0.391384	0.365453	-0.12	0.422282	0.374859			-0.02
ENSMUSG00000022367	Has2	0	0	0.01	0.01	0	0	0.01	0.02	0.01	0.04	0.11	0.03	0	1	0.574725	0.47	0.158532	0.232411			-0.47
ENSMUSG00000022243	Slc45a2	0.02	0.04	0.01	0.01	0.02	0.02	0.01	0.04	0.04	0.01	0.01	0.01	-0.07	0.554269	0.431138	-0.23	0.183503	0.248264			0.16
ENSMUSG00000022039	Adam2	0.02	0.01	0.03	0.01	0	0	0.01	0.03	0.04	0.03	0.04	0.02	-0.21	0.0717709	0.159583	0.04	0.750625	0.503082			-0.25
ENSMUSG00000018623	Mmp7	0	0	0	0.05	0	0	0	0	0	0.11	0.04	0.04	0.19	0.42265	0.374859	0.68	0.0732182	0.160944			-0.49
ENSMUSG00000011171	Vipr2	0	0	0.01	0	0	0.01	0.01	0.01	0.01	0.05	0.08	0.06	0	1	0.574725	0.57	0.0179998	0.0927724			-0.57
ENSMUSG00000008438	Adam21	0.03	0.03	0	0	0.01	0.03	0.03	0.03	0.02	0.04	0.01	0.01	-0.08	0.657503	0.471061	-0.09	0.540504	0.425759			0.01
ENSMUSG00000005640	Insrr	0	0	0.01	0	0	0	0.02	0.04	0.01	0.12	0.02	0.02	-0.05	0.42265	0.374859	0.26	0.474315	0.398279			-0.31
ENSMUSG00000000794	Kcnn3	0	0	0	0.01	0	0	0.02	0.02	0.06	0.06	0.04	0.03	0.05	0.42265	0.374859	0.11	0.53587	0.423788			-0.06
ENSMUSG00000108033	RP23-329D23.8	0	0.02	0.01	0.03	0.01	0.03	0.04	0.01	0.02	0.02	0.01	0.05	0.16	0.210849	0.266536	0.03	0.853401	0.535233			0.13
ENSMUSG00000107835	RP23-170C11.4	0.04	0.04	0.02	0.01	0.02	0.08	0	0.02	0	0	0.01	0.01	0	0.984745	0.572261	0	0.970345	0.568198			0
ENSMUSG00000107624	RP23-170C11.3	0.04	0.01	0.03	0.01	0.02	0.06	0.02	0.02	0	0	0.01	0.03	0.03	0.901562	0.549655	0	0.982252	0.571457			0.03
ENSMUSG00000106475	Gm43011	0.04	0.03	0.01	0.02	0.02	0.02	0.01	0.01	0.03	0	0.03	0.03	-0.07	0.562587	0.43464	0.03	0.8308	0.528145			-0.1
ENSMUSG00000105776	Gm43292	0.08	0	0.01	0	0.02	0.03	0.02	0	0	0.05	0.02	0.02	-0.11	0.717725	0.491763	0.28	0.113748	0.197577			-0.39
ENSMUSG00000104293	Gm38043	0.06	0.01	0.03	0.03	0.04	0.03	0.01	0.02	0	0.01	0.01	0	0.02	0.928323	0.557191	-0.04	0.666738	0.474292			0.06
ENSMUSG00000103755	Gm37805	0	0	0.06	0	0	0	0	0.02	0.05	0.04	0.06	0.02	-0.23	0.42265	0.374859	0.19	0.410311	0.374785			-0.42
ENSMUSG00000103391	Gm38302	0.04	0.04	0.02	0.01	0.04	0.09	0	0	0	0.01	0	0	0.11	0.697628	0.48566	0.05	0.42265	0.374859			0.06
ENSMUSG00000101167	H2afy3	0	0	0	0.05	0.05	0.09	0	0	0	0.02	0.02	0.02	0.7	0.0254688	0.10636
ENSMUSG00000097491	Gm2366	0.02	0	0.02	0.03	0.06	0.05	0	0.01	0	0	0.03	0.03	0.37	0.0405655	0.12734	0.21	0.238231	0.283234			0.16
ENSMUSG00000097085	Gm26634	0.01	0.02	0.04	0.03	0	0.02	0	0.03	0.06	0.01	0.03	0	-0.08	0.619062	0.457005	-0.18	0.479537	0.40056			0.1
ENSMUSG00000095940	Gm16416	0	0	0	0	0	0	0	0	0.07	0.06	0.06	0.06				0.42	0.23932	0.283945
ENSMUSG00000086196	Gm13571	0	0	0	0.08	0	0.12	0	0	0	0.02	0.01	0.02	0.66	0.192047	0.25406	0.22	0.0339737	0.118671			0.44
ENSMUSG00000085918	Gm13032	0.01	0	0.02	0.03	0.01	0.03	0.01	0	0	0.05	0.03	0.06	0.16	0.210849	0.266536	0.5	0.0151374	0.0880068			-0.34
ENSMUSG00000085811	Cep112it	0.03	0.02	0.01	0.01	0.02	0.04	0.02	0.03	0.02	0.01	0.01	0.03	0.04	0.788615	0.515548	-0.08	0.419588	0.374859			0.12
ENSMUSG00000085262	Gm11574	0	0	0.03	0	0.03	0	0.07	0.03	0.06	0.03	0	0	0	1	0.574725	-0.48	0.0493873	0.13705			0.48
ENSMUSG00000085118	Gm15774	0.04	0.01	0	0.01	0.03	0.08	0.03	0	0.01	0.01	0.01	0.02	0.25	0.391698	0.365587	0.01	0.955018	0.564485			0.24
ENSMUSG00000083431	Gm13437	0.03	0.01	0.03	0.03	0	0.02	0.01	0.04	0.01	0.02	0.03	0.02	-0.08	0.576918	0.440521	0.05	0.725981	0.49469			-0.13
ENSMUSG00000082587	Gm12129	0	0.03	0.02	0	0.03	0	0	0	0.05	0.06	0.04	0.02	-0.09	0.631073	0.461285	0.28	0.300086	0.318843			-0.37
ENSMUSG00000082322	Gm9164	0.03	0.06	0.05	0	0	0.03	0	0.03	0	0	0.05	0	-0.42	0.0590262	0.147214	0.07	0.784072	0.513971			-0.49
ENSMUSG00000082152	Gm13655	0	0	0.06	0	0	0	0.07	0	0	0.03	0.03	0.06	-0.23	0.42265	0.374859	0.22	0.483292	0.402291			-0.45
ENSMUSG00000063430	Wscd2	0	0	0	0	0	0.01	0.03	0.04	0.03	0.1	0.02	0.02	0.05	0.42265	0.374859	0.09	0.738642	0.499121			-0.04
ENSMUSG00000054885	4930578G10Rik	0	0	0.04	0	0	0	0.04	0.03	0.04	0	0.04	0.06	-0.16	0.42265	0.374859	-0.06	0.789382	0.515561			-0.1
ENSMUSG00000051397	Tacstd2	0	0	0	0.01	0.02	0	0	0.01	0.01	0.04	0.09	0.07	0.13	0.220872	0.272916	0.63	0.027899	0.110088			-0.5
ENSMUSG00000050600	Zfp831	0.01	0.01	0.01	0	0.01	0.02	0.03	0.04	0.03	0.03	0.03	0.03	0	0.962874	0.566415	-0.04	0.42265	0.374859			0.04
ENSMUSG00000048108	Tmem72	0.05	0.01	0.01	0.01	0.04	0.03	0.01	0.01	0	0.03	0.03	0.02	0.05	0.809047	0.521382	0.25	0.0151623	0.0880068			-0.2
ENSMUSG00000039891	Txlnb	0.02	0	0	0.06	0.01	0.01	0.01	0.01	0.02	0.04	0.03	0.04	0.23	0.336928	0.338658	0.27	0.00845102	0.0720852			-0.04
ENSMUSG00000039462	Col10a1	0.03	0	0.01	0.02	0.02	0.03	0.02	0.02	0.02	0.01	0.04	0.03	0.13	0.364525	0.352972	0.07	0.562587	0.43464			0.06
ENSMUSG00000032988	Slc16a8	0.07	0.01	0	0.06	0.06	0.02	0.01	0.01	0	0	0	0.01	0.24	0.44238	0.384025	-0.05	0.518519	0.416591			0.29
ENSMUSG00000030074	Gxylt2	0	0	0	0	0	0.03	0.01	0.02	0.04	0.06	0.04	0.05	0.13	0.42265	0.374859	0.29	0.0866184	0.173657			-0.16
ENSMUSG00000024261	Syt4	0	0	0.06	0	0	0.01	0.01	0.08	0.04	0.02	0.02	0.01	-0.18	0.510985	0.414413	-0.27	0.318861	0.329009			0.09
ENSMUSG00000023902	Zscan10	0.01	0.01	0.01	0.01	0.06	0.03	0	0.1	0	0	0.01	0.01	0.26	0.237585	0.282842	-0.24	0.544808	0.427291			0.5
ENSMUSG00000023473	Celsr3	0.01	0	0.01	0	0	0.02	0	0.02	0.01	0.02	0.1	0.06	0	0.970345	0.568198	0.51	0.125744	0.20735			-0.51
ENSMUSG00000001988	Npas1	0.03	0.03	0	0.01	0	0.01	0.04	0.01	0.03	0.05	0.04	0	-0.16	0.33178	0.336016	0.02	0.918616	0.554694			-0.18
ENSMUSG00000107171	Gm42572	0.07	0.01	0.01	0	0.05	0.05	0.01	0.01	0	0.01	0.02	0.01	0.04	0.887504	0.545489	0.09	0.231157	0.278921			-0.05
ENSMUSG00000106432	Gm43259	0.05	0.02	0.01	0.02	0.07	0.04	0.02	0.01	0	0	0.01	0	0.18	0.422542	0.374859	-0.09	0.390073	0.364908			0.27
ENSMUSG00000103657	Gm37204	0.05	0.05	0.01	0.01	0.03	0.07	0	0.02	0.01	0	0	0	-0.01	0.972664	0.568694	-0.13	0.220872	0.272916			0.12
ENSMUSG00000103308	Gm37800	0	0	0.04	0.05	0	0	0	0	0	0.04	0.08	0.04	0.03	0.902346	0.549816	0.61	0.0375147	0.12305			-0.58
ENSMUSG00000099746	Ppnr	0.06	0.02	0.02	0.01	0.04	0.07	0	0	0.01	0	0.01	0.01	0.06	0.802062	0.51922	0.05	0.518519	0.416591			0.01
ENSMUSG00000095348	Gm3892	0	0.01	0	0.04	0.04	0.02	0	0	0.02	0.05	0.05	0.02	0.37	0.0200412	0.0970021	0.39	0.0503127	0.137576			-0.02
ENSMUSG00000095258	Gm10593	0	0.01	0	0.04	0.04	0.02	0	0	0.02	0.05	0.05	0.02	0.37	0.0200412	0.0970021	0.39	0.0503127	0.137576			-0.02
ENSMUSG00000094840	Muc3a	0	0	0.01	0.01	0	0	0	0.01	0.01	0.17	0.01	0.03	0	1	0.574725	0.56	0.295143	0.31607			-0.56
ENSMUSG00000087357	Gm12498	0	0	0.01	0.05	0.05	0.05	0.02	0.02	0	0	0.03	0.02	0.54	0.00715029	0.0680559	0.04	0.800804	0.5188			0.5
ENSMUSG00000085766	2810430I11Rik	0.01	0	0.01	0	0	0	0.01	0.04	0.01	0.04	0.06	0.07	-0.09	0.183503	0.248264	0.39	0.0583023	0.146605			-0.48
ENSMUSG00000084050	Gm14439	0.05	0	0	0	0	0	0.07	0.07	0.06	0	0	0	-0.19	0.42265	0.374859	-0.74	0.0015638	0.0439032			0.55
ENSMUSG00000083650	Gm13357	0.04	0	0	0.05	0.05	0.06	0	0	0	0.05	0	0	0.45	0.102044	0.187754	0.19	0.42265	0.374859			0.26
ENSMUSG00000075591	Gm10874	0	0.05	0.07	0	0	0	0.05	0.03	0.03	0	0.02	0	-0.45	0.190706	0.25326	-0.36	0.034704	0.11965			-0.09
ENSMUSG00000074028	Slc22a13	0.01	0	0.04	0.02	0	0.07	0	0.02	0.03	0.01	0.02	0.03	0.14	0.64351	0.465612	0.05	0.748889	0.502549			0.09
ENSMUSG00000067006	Serpinb5	0	0.04	0	0.04	0	0	0	0	0	0.08	0.07	0.02	0	1	0.574725	0.63	0.0758173	0.163245			-0.63
ENSMUSG00000057246	BC051142	0	0	0.03	0	0	0	0.02	0.02	0	0.03	0.14	0.01	-0.13	0.42265	0.374859	0.42	0.346386	0.343619			-0.55
ENSMUSG00000044083	Efcab8	0	0.02	0.03	0.02	0.02	0.03	0.02	0.01	0	0.01	0.02	0.07	0.09	0.523202	0.418541	0.26	0.315819	0.327524			-0.17
ENSMUSG00000031384	Asb9	0	0	0	0.02	0.07	0.08	0	0	0	0.02	0.06	0	0.63	0.0758173	0.163245	0.31	0.252927	0.292439			0.32
ENSMUSG00000031022	BC051019	0.01	0.07	0.01	0	0.07	0.02	0.02	0	0.01	0.01	0	0.03	0	0.990254	0.573801	0.04	0.790203	0.515785			-0.04
ENSMUSG00000029320	1700016H13Rik	0	0	0	0.05	0.02	0.05	0	0	0	0.04	0.05	0.04	0.48	0.0469462	0.134634	0.52	0.00406803	0.0578446			-0.04
ENSMUSG00000027902	Chil6	0.01	0.02	0.07	0	0	0	0.02	0.05	0.03	0.01	0	0.04	-0.39	0.180044	0.247635	-0.2	0.317768	0.328521			-0.19
ENSMUSG00000020181	Nav3	0	0	0.01	0	0.02	0	0	0.01	0.03	0.03	0.07	0.08	0.04	0.700677	0.486085	0.49	0.0580363	0.146344			-0.45
ENSMUSG00000016346	Kcnq2	0	0	0	0.01	0.01	0.07	0	0	0.01	0	0.1	0.05	0.35	0.2394	0.283999	0.48	0.236199	0.282233			-0.13
ENSMUSG00000108615	RP23-136A14.1	0.02	0	0.02	0.02	0	0	0.02	0.02	0.04	0.05	0.02	0.05	-0.09	0.518519	0.416591	0.14	0.349018	0.344906			-0.23
ENSMUSG00000107118	Gm42986	0.04	0.04	0.01	0.05	0.05	0.05	0	0	0.01	0	0	0.01	0.22	0.204238	0.262084	0	1	0.574725			0.22
ENSMUSG00000107083	Gm43313	0.04	0.04	0	0.01	0.05	0.07	0.01	0.01	0.01	0.01	0.01	0	0.17	0.524472	0.419038	-0.05	0.42265	0.374859			0.22
ENSMUSG00000106121	Gm42679	0.01	0	0.01	0.01	0.04	0	0.01	0.02	0.01	0.04	0.07	0.04	0.12	0.51228	0.414881	0.4	0.0343702	0.119269			-0.28
ENSMUSG00000106099	Gm42664	0.1	0.02	0	0.02	0.04	0.05	0	0	0.01	0	0.01	0.01	0.02	0.946218	0.562302	0.05	0.518519	0.416591			-0.03
ENSMUSG00000105021	Gm8234	0.08	0	0.02	0.02	0	0	0	0	0	0.04	0.06	0.04	-0.28	0.379502	0.360498	0.55	0.0133762	0.0844795			-0.83
ENSMUSG00000102401	Gm37864	0.04	0.03	0.01	0.02	0.03	0.04	0	0.03	0.02	0.01	0.02	0.01	0.04	0.750625	0.503082	-0.03	0.794757	0.517186			0.07
ENSMUSG00000102270	Gm8388	0	0	0	0.04	0.11	0.04	0.04	0	0	0.03	0	0	0.68	0.0732182	0.160944	-0.04	0.871021	0.540525			0.72
ENSMUSG00000101729	Gm17796	0.02	0.02	0.02	0.02	0.07	0.05	0.04	0.02	0	0	0	0	0.27	0.202411	0.260928	-0.25	0.217323	0.270634			0.52
ENSMUSG00000101026	D730001G18Rik	0	0	0	0.07	0.05	0.06	0	0	0	0.01	0.03	0.04	0.68	0.00589215	0.0646877	0.33	0.0833084	0.170359			0.35
ENSMUSG00000097806	Gm6556	0.03	0	0.01	0	0	0.02	0.03	0.01	0.02	0.02	0.06	0.06	-0.08	0.583985	0.443198	0.28	0.169789	0.240955			-0.36
ENSMUSG00000097098	9330111N05Rik	0.03	0	0.02	0.01	0.01	0.05	0.03	0.03	0.03	0.02	0	0.03	0.07	0.71764	0.491737	-0.16	0.279304	0.307385			0.23
ENSMUSG00000096946	Fmr1os	0.02	0.01	0.01	0.01	0.03	0.01	0.03	0.03	0.03	0.01	0.03	0.04	0.04	0.699413	0.486012	-0.04	0.706368	0.488069			0.08
ENSMUSG00000093919	Gm20760	0.04	0.07	0.06	0	0.05	0	0	0	0.04	0	0	0	-0.45	0.134843	0.214458	-0.16	0.42265	0.374859			-0.29
ENSMUSG00000090486	BC035947	0.01	0	0	0.1	0	0.04	0.01	0.01	0	0.04	0.04	0.01	0.45	0.258308	0.295676	0.28	0.125492	0.207106			0.17
ENSMUSG00000089968	Nckap5los	0	0	0.08	0	0	0	0.03	0.06	0.04	0.01	0.01	0.03	-0.28	0.42265	0.374859	-0.3	0.0678853	0.155838			0.02
ENSMUSG00000086425	F730016J06Rik	0.01	0.01	0	0.02	0	0	0	0.01	0.04	0.02	0.08	0.07	0	0.970345	0.568198	0.42	0.151155	0.227388			-0.42
ENSMUSG00000082345	Gm13622	0	0	0	0.04	0.07	0.08	0	0.07	0	0	0	0	0.7	0.0237238	0.10347	-0.26	0.42265	0.374859			0.96
ENSMUSG00000082013	Gm13216	0.04	0.01	0.06	0	0	0	0.05	0	0	0.05	0.05	0	-0.43	0.111273	0.195536	0.19	0.518519	0.416591			-0.62
ENSMUSG00000081593	Gm11841	0.02	0.03	0	0.03	0.03	0	0	0	0	0.04	0.06	0.05	0.04	0.830862	0.528145	0.58	0.00898549	0.0737878			-0.54
ENSMUSG00000081350	Gm5388	0.02	0	0.02	0.02	0	0.03	0.02	0.05	0	0.02	0.04	0.04	0.04	0.800804	0.5188	0.13	0.540538	0.425759			-0.09
ENSMUSG00000080966	Gm6263	0.03	0	0.02	0.02	0.04	0.05	0.04	0	0	0.02	0	0.04	0.23	0.193513	0.255007	0.09	0.703616	0.487015			0.14
ENSMUSG00000075394	Hoxc4	0.01	0	0	0	0	0	0.01	0	0.01	0.03	0.08	0.12	-0.05	0.42265	0.374859	0.7	0.0821185	0.169432			-0.75
ENSMUSG00000070471	Erich6	0.01	0.01	0.01	0.02	0.01	0.04	0	0.02	0	0.03	0.02	0.09	0.16	0.260973	0.297194	0.43	0.155333	0.2302			-0.27
ENSMUSG00000056553	Ptprn2	0.01	0	0.01	0	0	0.03	0	0	0	0.03	0.08	0.1	0.03	0.816689	0.523428	0.74	0.0580437	0.146344			-0.71
ENSMUSG00000055385	Rnf212	0.03	0	0	0.07	0.07	0	0	0	0	0.03	0.03	0.03	0.38	0.272159	0.303274
ENSMUSG00000054385	Ceacam2	0.06	0	0.02	0.01	0.02	0.06	0.02	0.02	0.03	0.02	0	0	0.05	0.866998	0.539288	-0.21	0.119955	0.202645			0.26
ENSMUSG00000054083	Capn12	0.03	0	0.02	0.01	0.02	0.01	0.02	0.02	0.02	0.04	0.03	0.04	-0.03	0.794757	0.517186	0.19	0.0345406	0.11951			-0.22
ENSMUSG00000053603	4930442H23Rik	0.02	0.02	0	0.04	0.09	0.05	0	0.02	0	0	0.02	0	0.49	0.0452567	0.13252	0	1	0.574725			0.49
ENSMUSG00000053550	Shisa7	0	0	0.01	0	0.09	0	0	0.02	0	0.02	0.11	0.01	0.26	0.485052	0.40307	0.4	0.300572	0.319174			-0.14
ENSMUSG00000050321	Neto1	0.06	0.01	0.03	0	0	0	0.03	0.05	0.05	0	0.01	0.02	-0.4	0.125833	0.207415	-0.38	0.0205926	0.0979195			-0.02
ENSMUSG00000049653	Spatc1	0	0	0.03	0.03	0.02	0	0	0.03	0.03	0.05	0.03	0.04	0.09	0.631073	0.461285	0.23	0.201696	0.260387			-0.14
ENSMUSG00000048480	Cxcr1	0.04	0	0.02	0.07	0.02	0.03	0.02	0	0.02	0.02	0.02	0	0.22	0.348646	0.344745	0	1	0.574725			0.22
ENSMUSG00000045521	Tssk2	0.02	0.08	0	0.03	0.02	0	0.02	0.03	0	0.02	0.02	0.02	-0.16	0.611557	0.454128	0.05	0.703439	0.486965			-0.21
ENSMUSG00000041911	Dlx1	0	0.07	0	0.04	0.03	0	0.02	0.03	0.01	0.03	0.03	0	0.03	0.917974	0.554568	-0.01	0.962455	0.566415			0.04
ENSMUSG00000041534	Rbp3	0.02	0	0.02	0	0.01	0.01	0.01	0.03	0.02	0.05	0.03	0.06	-0.08	0.459431	0.391595	0.29	0.0664877	0.154281			-0.37
ENSMUSG00000036913	Trim67	0.01	0	0	0.02	0.01	0.02	0.02	0.02	0.02	0.06	0.02	0.06	0.18	0.0480153	0.135513	0.28	0.183503	0.248264			-0.1
ENSMUSG00000034391	Fbxo15	0	0	0.03	0.04	0.02	0.04	0.04	0.02	0	0.02	0.02	0.03	0.29	0.139829	0.218482	0.05	0.750774	0.503082			0.24
ENSMUSG00000033419	Snap91	0	0	0	0.07	0.07	0.02	0.01	0	0	0.06	0.02	0.01	0.6	0.0702779	0.158447	0.31	0.188229	0.251593			0.29
ENSMUSG00000030889	Vwa3a	0	0	0	0	0	0	0	0	0	0.18	0.04	0.04				0.82	0.133376	0.213239
ENSMUSG00000030472	Ceacam18	0.01	0.04	0.04	0.03	0	0.03	0	0.05	0.02	0	0.04	0	-0.12	0.532155	0.422261	-0.12	0.632923	0.461895			0
ENSMUSG00000030110	Ret	0	0	0	0.02	0.01	0.01	0.02	0.03	0.03	0.05	0.08	0.01	0.18	0.0503576	0.137576	0.18	0.470984	0.396937			0
ENSMUSG00000029757	Dync1i1	0	0	0.03	0.03	0	0.02	0	0	0.03	0.01	0.09	0.05	0.09	0.631073	0.461285	0.42	0.199668	0.259069			-0.33
ENSMUSG00000022577	Ly6h	0	0	0	0	0	0	0.03	0	0.06	0.03	0.08	0.06				0.28	0.310221	0.324469
ENSMUSG00000020193	Zpbp	0.02	0.01	0.02	0.03	0.01	0.03	0.01	0.02	0	0.05	0.05	0.01	0.08	0.45762	0.391001	0.3	0.169521	0.240835			-0.22
ENSMUSG00000019359	Gdpd2	0.01	0.01	0	0	0.04	0.04	0	0.04	0.02	0.04	0.04	0.02	0.23	0.28577	0.311098	0.16	0.38211	0.361521			0.07
ENSMUSG00000003354	Ccdc65	0	0.03	0	0.03	0	0.02	0.01	0.04	0.01	0.07	0.03	0.02	0.09	0.631073	0.461285	0.22	0.326591	0.332974			-0.13
ENSMUSG00000108601	RP23-8I8.4	0.01	0	0	0.02	0.02	0.02	0.02	0.05	0.06	0	0.04	0.03	0.22	0.0417616	0.128552	-0.22	0.319425	0.329238			0.44
ENSMUSG00000107756	RP24-359O2.7	0.09	0.01	0.01	0.01	0.06	0.07	0	0.01	0	0	0.01	0	0.13	0.720529	0.492769	0	1	0.574725			0.13
ENSMUSG00000107134	Gm42528	0.01	0	0.01	0.01	0.01	0.01	0.02	0.06	0.03	0.04	0.05	0.02	0.05	0.42265	0.374859	0	0.977974	0.570151			0.05
ENSMUSG00000106941	AC168061.1	0	0.02	0	0	0.04	0	0.02	0	0.04	0.04	0.09	0.02	0.07	0.713417	0.490258	0.31	0.274322	0.304601			-0.24
ENSMUSG00000104377	Gm37515	0.03	0	0.01	0.02	0.02	0.04	0.03	0.04	0.02	0.01	0.02	0.03	0.17	0.291621	0.314038	-0.12	0.288266	0.312176			0.29
ENSMUSG00000103923	Gm37896	0.03	0.06	0.01	0	0	0	0.02	0.04	0.02	0.04	0.02	0.03	-0.4	0.125833	0.207415	0.04	0.715109	0.490823			-0.44
ENSMUSG00000103900	Gm37500	0.06	0.04	0	0.02	0.04	0	0	0.04	0	0.03	0.02	0.02	-0.14	0.606898	0.452477	0.14	0.481454	0.401423			-0.28
ENSMUSG00000103897	Pcdhga8	0.03	0.04	0.03	0.02	0	0	0.01	0.02	0.04	0.03	0.02	0.03	-0.33	0.0496821	0.137311	0.04	0.713017	0.490258			-0.37
ENSMUSG00000103686	Gm37073	0	0	0.09	0.02	0	0.02	0.02	0	0.02	0.02	0.06	0.02	-0.13	0.713129	0.490258	0.23	0.251741	0.291757			-0.36
ENSMUSG00000102705	4632432E15Rik	0.01	0	0.04	0	0.02	0.02	0.01	0.02	0.03	0.04	0.02	0.06	-0.03	0.859638	0.537183	0.22	0.21153	0.267034			-0.25
ENSMUSG00000102448	Gm37101	0.03	0.01	0.01	0.07	0.09	0.06	0	0	0	0	0	0	0.57	0.0063341	0.0660023
ENSMUSG00000101828	D130051D11Rik	0	0	0.01	0.03	0	0.04	0.01	0	0.01	0.08	0.05	0.04	0.24	0.23697	0.282528	0.55	0.0234892	0.103143			-0.31
ENSMUSG00000101362	Mrgprb9-ps	0	0	0	0.03	0.03	0	0	0	0	0.08	0.03	0.1	0.25	0.183503	0.248264	0.74	0.0580437	0.146344			-0.49
ENSMUSG00000100783	2310047D07Rik	0.03	0	0	0	0	0	0.05	0.04	0.03	0.05	0.07	0	-0.13	0.42265	0.374859	-0.03	0.901924	0.549756			-0.1
ENSMUSG00000100009	Gm7967	0.06	0.01	0.07	0.03	0.05	0.02	0	0	0.01	0.01	0.01	0	-0.12	0.626591	0.459745	0.05	0.518519	0.416591			-0.17
ENSMUSG00000098077	Gm4960	0.06	0	0.05	0	0.03	0	0	0	0.05	0.02	0.02	0.04	-0.29	0.312061	0.325529	0.14	0.551884	0.430345			-0.43
ENSMUSG00000097561	4632411P08Rik	0.03	0.02	0.02	0.02	0.01	0.02	0.03	0.04	0	0.01	0.05	0.02	-0.08	0.231004	0.278921	0.04	0.848383	0.53362			-0.12
ENSMUSG00000093559	Gm20705	0.05	0.03	0	0.03	0.01	0.08	0	0.05	0	0	0.02	0	0.13	0.647714	0.467335	-0.11	0.652786	0.469222			0.24
ENSMUSG00000090608	Gm17200	0	0	0	0	0.1	0.04	0.03	0.03	0.03	0	0	0.04	0.5	0.228484	0.277524	-0.22	0.312399	0.325714			0.72
ENSMUSG00000090363	Gm3512	0	0	0.07	0.01	0	0	0.04	0	0	0.03	0.08	0.04	-0.21	0.499689	0.409484	0.41	0.131631	0.211723			-0.62
ENSMUSG00000089809	A930011G23Rik	0.03	0.01	0.02	0.01	0.01	0.01	0.01	0.02	0.01	0.03	0.07	0.04	-0.12	0.221237	0.273012	0.36	0.0737929	0.161598			-0.48
ENSMUSG00000087294	Gm13556	0.06	0.04	0.03	0.02	0	0.02	0.02	0.02	0.02	0.02	0.02	0	-0.34	0.0523571	0.14003	-0.09	0.42265	0.374859			-0.25
ENSMUSG00000086596	Susd5	0	0	0	0	0	0	0.04	0.04	0.13	0	0.05	0.01				-0.48	0.184974	0.249287
ENSMUSG00000086291	Gm15513	0.01	0	0	0	0	0.02	0.02	0	0.02	0.06	0.08	0.06	0.04	0.700677	0.486085	0.56	0.00900455	0.0737878			-0.52
ENSMUSG00000086256	Gm12052	0.05	0.03	0.02	0	0	0.03	0	0	0.05	0.02	0	0.07	-0.28	0.152791	0.228444	0.15	0.645624	0.466452			-0.43
ENSMUSG00000085982	9530051G07Rik	0.03	0	0.01	0.02	0.05	0.01	0.02	0.03	0.02	0.04	0.02	0.02	0.16	0.418904	0.374859	0.04	0.698344	0.485878			0.12
ENSMUSG00000085957	Syna	0	0.01	0.02	0.04	0.01	0.01	0.02	0	0.01	0.06	0.04	0.05	0.12	0.44287	0.384326	0.45	0.0109222	0.0786082			-0.33
ENSMUSG00000075520	Malrd1	0.02	0.05	0.02	0.04	0.02	0.03	0.01	0.02	0.01	0.01	0.03	0.01	0.01	0.96857	0.567911	0.04	0.699413	0.486012			-0.03
ENSMUSG00000075437	Gm11681	0.03	0.03	0.05	0	0	0	0.03	0	0.03	0.05	0.05	0	-0.45	0.0228584	0.101939	0.14	0.590317	0.44572			-0.59
ENSMUSG00000074987	Wt1os	0	0	0.01	0	0.03	0	0.05	0	0	0.08	0.08	0.02	0.08	0.599003	0.449328	0.46	0.172054	0.242566			-0.38
ENSMUSG00000074968	Ano3	0	0	0	0.04	0.06	0.08	0	0	0	0.01	0.01	0.07	0.67	0.023541	0.103222	0.35	0.2394	0.283999			0.32
ENSMUSG00000074595	Wfdc6a	0	0	0.03	0	0	0	0	0	0.03	0.12	0.06	0.03	-0.13	0.42265	0.374859	0.61	0.0926493	0.179711			-0.74
ENSMUSG00000073795	6430531B16Rik	0.01	0	0.04	0	0	0.03	0	0	0.02	0.02	0.06	0.09	-0.08	0.693217	0.484037	0.53	0.0926874	0.179753			-0.61
ENSMUSG00000065999	Gm13154	0	0	0	0	0.01	0.09	0.05	0.03	0.03	0.03	0.01	0.02	0.35	0.34411	0.342456	-0.19	0.127685	0.208808			0.54
ENSMUSG00000056771	Gm10010	0.03	0.02	0.02	0.01	0.06	0.06	0	0	0.01	0.02	0.01	0.03	0.2	0.390142	0.364948	0.21	0.0717709	0.159583			-0.01
ENSMUSG00000054247	Gm9939	0.02	0.03	0.02	0	0.05	0.03	0	0.04	0	0	0.04	0.04	0.02	0.920336	0.555157	0.16	0.518519	0.416591			-0.14
ENSMUSG00000052613	Pcdh15	0.03	0.03	0.09	0	0	0	0.04	0.03	0.02	0.01	0.01	0.01	-0.56	0.0915248	0.178592	-0.24	0.0656277	0.153436			-0.32
ENSMUSG00000050092	Sprr2b	0	0	0	0	0	0	0	0.03	0	0.12	0.03	0.09				0.69	0.073104	0.160872
ENSMUSG00000045871	Slitrk6	0	0	0.02	0	0	0	0	0.03	0.07	0.05	0.09	0.01	-0.09	0.42265	0.374859	0.17	0.624727	0.459099			-0.26
ENSMUSG00000042477	Tfap2e	0.01	0.04	0.05	0	0.01	0	0.01	0.02	0	0.06	0.04	0.03	-0.36	0.107246	0.19201	0.38	0.0313952	0.115149			-0.74
ENSMUSG00000041460	Cacna2d4	0	0	0	0.07	0	0.04	0.01	0.01	0.01	0.01	0.01	0.11	0.42	0.203233	0.261425	0.31	0.42265	0.374859			0.11
ENSMUSG00000040489	Sox30	0.02	0.02	0.01	0.01	0.02	0.01	0.02	0.02	0.03	0.04	0.05	0.02	-0.04	0.518519	0.416591	0.14	0.269551	0.301847			-0.18
ENSMUSG00000037579	Kcnh3	0	0.01	0.01	0	0.01	0.01	0.03	0.02	0.01	0.08	0.03	0.06	0	1	0.574725	0.38	0.093668	0.180721			-0.38
ENSMUSG00000031519	Asb5	0.01	0	0.01	0.02	0	0	0.03	0.03	0.05	0.01	0.1	0.01	0	0.970345	0.568198	-0.02	0.94604	0.562247			0.02
ENSMUSG00000030324	Rho	0	0.01	0.07	0.03	0.01	0.01	0.03	0.01	0.01	0.04	0.01	0.04	-0.08	0.76471	0.507878	0.15	0.349907	0.345415			-0.23
ENSMUSG00000020799	Tekt1	0	0	0	0.02	0	0	0.05	0	0	0.13	0.05	0.02	0.09	0.42265	0.374859	0.49	0.228946	0.277804			-0.4
ENSMUSG00000020279	Il9r	0.03	0.01	0	0.02	0.01	0.02	0.02	0.02	0.03	0.03	0.05	0.03	0.05	0.709839	0.489173	0.15	0.157458	0.231555			-0.1
ENSMUSG00000019775	Rgs17	0.01	0	0.01	0	0	0	0.05	0.03	0.04	0.05	0.03	0.05	-0.09	0.183503	0.248264	0.03	0.734348	0.497704			-0.12
ENSMUSG00000016498	Pdcd1lg2	0	0.03	0	0.02	0.02	0.02	0.02	0.02	0.01	0.03	0.05	0.05	0.14	0.391384	0.365453	0.29	0.0299626	0.113049			-0.15
ENSMUSG00000107320	Gm42549	0.07	0.01	0.01	0.04	0.05	0.05	0.01	0.01	0.01	0.01	0	0	0.2	0.431404	0.378516	-0.09	0.183503	0.248264			0.29
ENSMUSG00000104234	5330439B14Rik	0	0.02	0.03	0.07	0.02	0.07	0.02	0	0.02	0	0.02	0	0.38	0.139575	0.218275	-0.09	0.518519	0.416591			0.47
ENSMUSG00000039661	Dusp26	0	0	0	0.04	0	0	0	0.05	0.07	0.03	0.01	0.07	0.16	0.42265	0.374859	-0.02	0.941769	0.561182			0.18
ENSMUSG00000025105	Bnc1	0	0	0	0.01	0.01	0.01	0.01	0.01	0	0.07	0.1	0.05				0.69	0.0184967	0.093612
ENSMUSG00000107749	RP23-322E20.6	0.09	0.02	0.01	0.04	0.05	0.04	0	0	0.01	0	0.01	0.01	0.08	0.785216	0.514273	0.05	0.518519	0.416591			0.03
ENSMUSG00000106438	Gm42749	0.03	0	0	0.02	0	0.01	0	0.04	0.04	0.03	0.1	0.01	0.01	0.96312	0.566415	0.18	0.587374	0.444569			-0.17
ENSMUSG00000106110	Gm43571	0.08	0.01	0	0.01	0.07	0.08	0	0	0.01	0.01	0.01	0	0.26	0.502114	0.410478	0.05	0.518519	0.416591			0.21
ENSMUSG00000103932	Gm36963	0.04	0.06	0.07	0	0.01	0.01	0.01	0	0.01	0.04	0	0.03	-0.55	0.0089967	0.0737878	0.2	0.313052	0.3261			-0.75
ENSMUSG00000103403	Gm37931	0.03	0.02	0	0.04	0.01	0.08	0.01	0	0.02	0.02	0.02	0.03	0.28	0.319665	0.329279	0.17	0.144143	0.221724			0.11
ENSMUSG00000102207	Gm10344	0.01	0	0.03	0.04	0	0	0.02	0.05	0.03	0	0.05	0.05	-0.01	0.961318	0.566157	-0.02	0.936279	0.559402			0.01
ENSMUSG00000100969	1700030N03Rik	0.03	0	0.02	0.02	0.03	0.05	0.02	0.03	0	0.04	0.03	0.01	0.19	0.255447	0.293944	0.12	0.474656	0.398399			0.07
ENSMUSG00000097926	Gm26575	0.01	0.01	0.01	0.02	0	0	0.03	0.08	0.07	0.01	0.02	0.02	-0.05	0.627144	0.459914	-0.44	0.0823422	0.169637			0.39
ENSMUSG00000097845	A230020J21Rik	0	0	0.03	0	0.04	0.02	0	0.05	0	0.02	0.05	0.07	0.12	0.549434	0.429147	0.34	0.238039	0.28316			-0.22
ENSMUSG00000092051	Gm17229	0.02	0.03	0	0.03	0.1	0.07	0	0	0	0	0.03	0	0.5	0.0914819	0.178541	0.13	0.42265	0.374859			0.37
ENSMUSG00000091813	Ces2h	0	0	0	0.06	0.11	0	0	0	0.01	0.01	0.05	0.04	0.58	0.203312	0.261495	0.36	0.107246	0.19201			0.22
ENSMUSG00000090113	Nhlrc4	0.02	0	0.02	0	0	0	0.17	0.01	0.02	0.01	0.01	0.02	-0.18	0.183503	0.248264	-0.43	0.405114	0.372111			0.25
ENSMUSG00000087455	5330411J11Rik	0.03	0	0	0	0	0.02	0.09	0.06	0.04	0.01	0	0.03	-0.04	0.815936	0.52331	-0.52	0.0369491	0.122441			0.48
ENSMUSG00000086946	Gm15527	0.12	0.02	0	0.02	0.06	0.03	0	0.01	0	0.01	0.01	0	-0.03	0.946631	0.562343	0.05	0.518519	0.416591			-0.08
ENSMUSG00000085589	A430078I02Rik	0	0.02	0.02	0.01	0.03	0.04	0.03	0.04	0.02	0.05	0.01	0.01	0.16	0.307691	0.323006	-0.09	0.625428	0.459365			0.25
ENSMUSG00000085057	Gm13415	0	0	0	0.05	0.09	0.02	0	0.01	0	0.04	0.03	0.04	0.59	0.0907399	0.177748	0.4	0.00278206	0.0523328			0.19
ENSMUSG00000084938	BB557941	0.02	0	0	0.05	0.02	0.03	0	0	0	0.06	0.02	0.08	0.32	0.0673579	0.155288	0.6	0.075396	0.162895			-0.28
ENSMUSG00000082990	Gm14052	0	0.06	0.11	0.03	0.03	0.03	0	0	0	0	0.02	0	-0.2	0.580532	0.442042	0.09	0.42265	0.374859			-0.29
ENSMUSG00000082744	Gm15625	0.02	0.03	0.02	0.05	0	0	0	0.02	0.02	0.06	0.04	0.02	-0.11	0.642129	0.465084	0.3	0.119868	0.202627			-0.41
ENSMUSG00000082279	Gm12870	0.07	0.06	0	0.03	0.09	0.03	0	0	0	0	0	0	0.08	0.806218	0.520347
ENSMUSG00000079554	Aox2	0.02	0.04	0.01	0.01	0.02	0.02	0.03	0.01	0.02	0.02	0.04	0.04	-0.07	0.554269	0.431138	0.15	0.210476	0.266394			-0.22
ENSMUSG00000078722	Gm12394	0	0.02	0.02	0.01	0.01	0	0.04	0.01	0	0.02	0.03	0.12	-0.08	0.459431	0.391595	0.39	0.301312	0.31954			-0.47
ENSMUSG00000075042	4930431P03Rik	0.03	0	0.03	0.01	0.01	0.01	0.01	0.1	0.01	0.03	0.03	0.01	-0.11	0.458805	0.391506	-0.13	0.707289	0.488448			0.02
ENSMUSG00000070291	Ddx43	0.01	0.01	0.01	0.02	0.01	0.01	0.06	0.03	0.01	0.03	0.03	0.05	0.04	0.42265	0.374859	0.05	0.793282	0.516831			-0.01
ENSMUSG00000068794	Col28a1	0	0	0	0	0	0	0.05	0.02	0.02	0.1	0.02	0.07				0.31	0.298456	0.318094
[truncated: 19,067 more rows]
