# Supplementary material for: Loss of hepatocyte cell division leads to liver inflammation and fibrosis
Source: PLoS Genet. 2020 Nov 4;16(11):e1009084. doi: 10.1371/journal.pgen.1009084 (PMC7641358; doi:10.1371/journal.pgen.1009084)
Supplement: S2 Table — (XLSX) [file pgen.1009084.s009.xlsx]

## Sheet: Combined (3)
GOterm	Function	GOterm_size	GOterm_inbg_size	Hep_up_pvalue	Hep_down_pvalue	Liv_up_pvalue	Liv_down_pvalue	Hep_up_list	Hep_down_list	Liv_up_list	Liv_down_list
GO:0007067	mitotic nuclear division	255	248	2.02189e-10	0.999564	6.32017e-12	0.999883	Anapc16;Anapc2;Arl8b;Bub1b;Casc5;Ccna1;Ccnb1;Ccnb2;Ccng1;Cdc25a;Cdca2;Cdca8;Cenpe;Cenph;Cenpt;Cenpw;Cep164;Chek2;Cit;Clasp1;Dctn2;Dsn1;Haus2;Haus3;Haus5;Haus8;Kif11;Kif20b;Klhl13;Klhl22;Knstrn;Kntc1;Mad2l1;Mapre3;Mastl;Ndc80;Nek2;Nek3;Nek6;Nsl1;Nsun2;Oip5;Psrc1;Rbbp8;Reep4;Sac3d1;Ska3;Spag5;Terf1;Tpx2;Ube2c;Zwilch	Cdk1;Rgs14	Anapc10;Anapc11;Anapc2;Anapc4;Anapc7;Anln;Arl8a;Arl8b;Arpp19;Aurka;Birc6;Bod1;Bub1;Bub3;Casc5;Ccna1;Ccna2;Ccnb1;Ccnb2;Ccng1;Cd2ap;Cdc20;Cdc25a;Cdc25b;Cdca5;Cenph;Cenpt;Cenpw;Cep55;Chfr;Cit;Clasp1;Csnk1a1;Dctn2;Dync1li1;Dynlt3;Fam64a;Fam83d;Haus1;Haus2;Haus3;Haus7;Haus8;Hells;Hepacam2;Incenp;Kif18b;Kif20b;Kif2c;Klhl22;Knstrn;Kntc1;Lrrcc1;Mad2l2;Map2k1;Mapre3;Mastl;Ndc80;Nedd9;Nek2;Nek3;Nek6;Nsmce2…	Cdk1
GO:0007049	cell cycle	587	559	3.51144e-09	0.999999	1.33227e-15	1	Anapc16;Anapc2;Arl8b;Banp;Becn1;Brca1;Bub1b;Casc5;Ccna1;Ccnb1;Ccnb2;Ccng1;Cdc25a;Cdc34;Cdc45;Cdca2;Cdca8;Cdkn1a;Cdkn2b;Cdkn3;Cenpe;Cenpt;Cenpw;Cep164;Cgref1;Chek2;Cib1;Cit;Ckap2;Clasp1;Dbf4;Ddias;Ddit3;Dlgap5;Dsn1;E2f8;Ect2;Esco2;Fanci;Gak;Gspt2;Haus2;Haus3;Haus5;Haus8;Kif11;Kif20b;Klhl13;Klhl22;Knstrn;Kntc1;Lin54;Mad2l1;Mapre3;Mastl;Mcm8;Ndc80;Nek2;Nek3;Nek6;Nsl1;Nsun2;Oip5;Pard3;Pard6b;Pkmyt1;P…	Arl2;Cables2;Cdk1;Rgs14;Trim21	2610002M06Rik;Ajuba;Anapc10;Anapc11;Anapc2;Anapc4;Anapc7;Anln;Anxa11;Arf6;Arl8a;Arl8b;Arpp19;Aurka;Birc6;Blcap;Bod1;Brca1;Brd7;Brinp1;Bub1;Bub3;Cacul1;Camk1;Casc5;Ccna1;Ccna2;Ccnb1;Ccnb2;Ccne1;Ccng1;Cd2ap;Cdc14a;Cdc20;Cdc25a;Cdc25b;Cdc34;Cdca5;Cdk11b;Cdk14;Cdk6;Cdkn1a;Cdkn2b;Cdt1;Cenpt;Cenpw;Cep55;Cgref1;Chaf1a;Chfr;Chmp1a;Chtf18;Chtf8;Cit;Ckap2;Cks1b;Clasp1;Csnk1a1;Csnk2a2;Cul4b;Dbf4;Ddias;Ddx11…	Cdk1;Gadd45gip1;Rbl2
GO:0051301	cell division	344	324	2.6107e-08	0.999822	2.26597e-12	0.999993	Anapc16;Anapc2;Arl8b;Becn1;Bub1b;Casc5;Ccna1;Ccnb1;Ccnb2;Ccng1;Cdc25a;Cdca2;Cdca8;Cenpe;Cenpt;Cenpw;Cep164;Chek2;Cib1;Cit;Clasp1;Dsn1;Ect2;Haus2;Haus3;Haus5;Haus8;Kif11;Kif20b;Klhl13;Klhl22;Knstrn;Kntc1;Mad2l1;Mapre3;Mastl;Ndc80;Nek2;Nek3;Nek6;Nsl1;Nsun2;Oip5;Pard3;Pard6b;Prc1;Psrc1;Rbbp8;Reep4;Sac3d1;Sgol2a;Ska3;Spag5;Terf1;Tpx2;Ube2c;Zwilch	Cables2;Cdk1;Rgs14	2610002M06Rik;Anapc10;Anapc11;Anapc2;Anapc4;Anapc7;Anln;Anxa11;Arf6;Arl8a;Arl8b;Arpp19;Aurka;Birc6;Bod1;Bub1;Bub3;Casc5;Ccna1;Ccna2;Ccnb1;Ccnb2;Ccne1;Ccng1;Cd2ap;Cdc14a;Cdc20;Cdc25a;Cdc25b;Cdca5;Cdk14;Cdk6;Cenpt;Cenpw;Cep55;Chfr;Chmp1a;Cit;Cks1b;Clasp1;Csnk1a1;Dync1li1;Dynlt3;Ect2;Evi5;Fam64a;Fam83d;Gnai2;Haus1;Haus2;Haus3;Haus7;Haus8;Hells;Hepacam2;Incenp;Kif18b;Kif20b;Kif2c;Klhl22;Knstrn;Kntc1;…	Cdk1
GO:0007059	chromosome segregation	81	78	1.63854e-07	0.958729	0.00114221	0.771723	Arl8b;Brca1;Casc5;Cdca2;Cenpe;Cenph;Cenpt;Cenpw;Dsn1;Esco2;Kif11;Knstrn;Ndc80;Ndel1;Nek2;Nek6;Nsl1;Sgol2a;Ska3;Spag5;Top3b;Uvrag	Rgs14	Arl8a;Arl8b;Brca1;Bub1;Bub3;Casc5;Cdk5rap2;Cenph;Cenpt;Cenpw;Esco2;Incenp;Kif2c;Knstrn;Ndc80;Ndel1;Nek2;Nek6;Ntmt1;Nup37;Nup43;Rcc1;Sgol2a;Spag5;Top2a;Usp9x	Naa60;Slc25a5
GO:0000070	mitotic sister chromatid segregation	21	21	1.70258e-07	1	0.000455869	1	Cep57l1;Cit;Kif18a;Kifc1;Kifc5b;Klhl22;Knstrn;Mad2l1;Ndc80;Nek2;Spag5		Bub3;Cit;Kif18a;Kif18b;Kifc1;Klhl22;Knstrn;Ndc80;Nek2;Plk1;Spag5
GO:0006974	cellular response to DNA damage stimulus	398	389	0.000292318	0.999567	0.000471613	0.999587	Aen;Alkbh2;Apex1;Aplf;Bax;Bbc3;Bcl3;Blm;Brat1;Brca1;Cdkn1a;Cdkn3;Cep164;Chek2;Cib1;Ddias;Fanca;Fancg;Fanci;Gtf2h1;Ikbke;Ints3;Kdm4d;Mcm8;Mgmt;Nfatc2;Nhej1;Nuggc;Plk3;Pmaip1;Polk;Poll;Polq;Prpf19;Rad1;Rad18;Rad51;Rad54b;Rad54l;Rbbp8;Rfwd3;Rps27l;Rtel1;Setd7;Susd6;Ube2t;Uhrf1;Uvrag;Xrcc2;Yap1;Zmat3;Zranb3	Ddx39b;Kin;Ndnl2;Slx1b;Wrnip1	Aen;Alkbh2;Apex1;Aplf;Ash2l;Atr;Bax;Bbc3;Bcl2;Bcl3;Brat1;Brca1;Btg2;Cdkn1a;Chaf1a;Chchd6;Ctc1;Cul4b;Ddb1;Ddias;Ercc6;Exo5;Fancc;Fbxo6;Gnl1;Ikbke;Ikbkg;Inip;Ino80c;Ino80d;Mad2l2;Mapk3;Mapkapk2;Mbd4;Mcrs1;Mgmt;Mpg;Nabp1;Ncoa6;Neil2;Nfatc2;Nono;Nsmce1;Nsmce2;Nuggc;Ogg1;Pif1;Plk3;Pmaip1;Polb;Poli;Polk;Poll;Primpol;Prpf19;Psmd14;Psme4;Rad17;Rad18;Rad23b;Rad51;Rad51ap1;Rad52;Rad54l;Rad9a;Rassf1;Rbbp8;R…	2810417H13Rik;Fnip2;Jmy;Macrod1
GO:0045662	negative regulation of myoblast differentiation	25	21	0.000997895	1	0.340585	0.533588	Ccl17;Ccl9;Cxcl10;Cxcl14;Ddit3;Sox9;Tnf		Ccl9;Cxcl10;Cxcl14;Id3;Sox9	Mkx
GO:0007080	mitotic metaphase plate congression	29	28	0.00136934	1	2.97609e-05	1	Becn1;Ccnb1;Cdca8;Cenpe;Chmp2b;Chmp5;Kif18a;Psrc1		Ccnb1;Cdca5;Chmp1a;Chmp2b;Chmp4b;Chmp5;Chmp7;Kif18a;Kif22;Kif2c;Pinx1;Psrc1;Rab11a;Spdl1;Vps4b
GO:0006749	glutathione metabolic process	44	42	0.00167082	0.504659	0.364279	0.0616813	Ggt6;Gpx3;Gpx4;Gsta1;Gstm1;Gstp1;Gstt2;Gstt3;Mgst1;Nat8	Cth;Gstt1	Eef1e1;Ggt6;Gpx3;Gpx4;Gsr;Gsta1;Gstm5;Gstp1;Gstt2	Cth;Gstk1;Hagh;Sod2
GO:0010212	response to ionizing radiation	44	43	0.00202027	1	0.153274	1	Aen;Bax;Brat1;Brca1;Ints3;Nhej1;Rad51;Rad54b;Rad54l;Rfwd3		Aen;Bax;Brat1;Brca1;Inip;Nabp1;Rad51;Rad54l;Rfwd2;Rfwd3;Xrcc4
GO:0006953	acute-phase response	29	24	0.0023907	0.00227353	0.27105	1.44855e-05	Hp;Orm1;Orm2;Saa1;Saa2;Saa3;Stat3	Ahsg;F2;Il6;Serpina1a;Serpinf2	Hp;Orm1;Orm2;Saa1;Saa2;Saa3	Ahsg;F2;Serpina1a;Serpina1b;Serpinf2;Sigirr;Stat5b
GO:0045429	positive regulation of nitric oxide biosynthetic process	42	39	0.00353629	0.203571	0.281181	0.161307	Agxt2;Clu;Ddah1;Hsp90aa1;Icam1;Ptx3;Smpd3;Ticam1;Tnf	Agt;Il1b;Il6	Akt1;Clu;Ddah1;Icam1;Mtor;Pkd2;Ptk2b;Smpd3;Tlr5	Agt;Ass1;Sod2
GO:0055072	iron ion homeostasis	40	40	0.00423837	0.804688	0.00116717	0.419879	B2m;Bdh2;Hamp;Hfe2;Lcn2;Mfi2;Scara5;Sfxn5;Steap4	Slc40a1	Bdh2;Fbxl5;Hamp;Htt;Ireb2;Lcn2;Neo1;Picalm;Scara5;Sfxn3;Slc11a2;Slc22a17;Slc25a28;Steap4;Tfr2;Trf	Sfxn2;Sod2
GO:0071479	cellular response to ionizing radiation	27	27	0.00494219	1	0.00571985	1	Bbc3;Blm;Cdkn1a;Ect2;Kdm4d;Rad1;Rad51		Bbc3;Cdkn1a;Ect2;Fignl1;Net1;Rad51;Rad51ap1;Rad9a;Rhno1;Rhob;Trp53
GO:0008283	cell proliferation	198	177	0.00498495	0.840344	0.0121249	0.60719	Anxa7;Bax;Brat1;Cep120;Dazap1;Dctn2;E2f8;Enpep;Entpd5;Fbxw8;Gnl3;Golph3;Lipg;Lrp2;Myh10;Pak1ip1;Rhbdf1;Stat3;Tacc2;Tnf;Txnrd1;Uhrf1;Uhrf2;Yap1;Zfp36l1	Id4;Poc1b;Ppard;Prkar1a;Vegfa	Anxa7;Bax;Bcl2;Bcl2l1;Brat1;Bysl;Cdk5rap3;Cep120;Cfb;Crebbp;Ctnnb1;Cul1;Dctn2;Enpep;Entpd5;Fbxw8;Gnai2;Gnat1;Gnl3;Golph3;Hgf;Kat2a;Kdm1a;Map2k1;Map7;Melk;Mvp;Myh10;Pa2g4;Pelo;Picalm;Prkar1b;Rac1;Rap1b;Rhbdf1;Rrn3;Sbds;Src;Tacc2;Tacc3;Tbx20;Txnrd1;Uhrf2;Xrcc5;Yap1	Furin;Mcm10;Naa60;Pax1;Pdxk;Poc1b
GO:0043065	positive regulation of apoptotic process	297	274	0.005518	0.860597	0.00301704	0.645613	Ace;Aldh1a1;Ankrd1;Atg7;Bax;Bbc3;Camk1d;Clu;Cnr1;Cyr61;Dcun1d3;Ddit3;Ddx20;Diablo;Ect2;Gata6;Map3k5;Msx2;Nell1;Pawr;Phlda3;Plscr1;Pmaip1;Psen2;Ripk2;Sfrp4;Spdef;Terf1;Tnf;Tnfrsf12a;Tnfrsf8;Ubd;Zak;Zfp346;Zmat3	Bid;Bmp2;Endog;Htra2;Il1b;Il6;Pdcd5;Scp2	Akt1;Aldh1a1;Aldh1a3;Ankrd1;Ano6;Anxa5;Arl6ip5;Atg7;B4galt1;Bax;Bbc3;Bcl10;Bcl2l1;Bin1;Bok;Camk1d;Casp12;Casp6;Cdk19;Clu;Ctnnb1;Cyp1b1;Dapk3;Ect2;Eef1e1;Eif5a;Gata6;Id3;Igf2r;Itgb1;Jun;Melk;Mllt11;Net1;Neurl1a;Notch2;Pawr;Phlda3;Plscr1;Pmaip1;Ppp2ca;Prkcd;Prmt2;Psen2;Ptn;Rassf2;Rbm5;Rhob;Rnps1;Sfrp1;Siah1a;Sox4;Src;Stk3;Stk4;Suds3;Tgfb2;Tgfb3;Tnfrsf12a;Top2a;Trim35;Trp53;Trp53inp1;Ubd;Utp11l;Wt1;…	Dnaja3;Endog;Hspd1;Igfbp3;Jmy;Map2k6;Rassf6;Tfap4;Wnt10b
GO:0043525	positive regulation of neuron apoptotic process	60	57	0.00578609	0.90253	0.000778571	1	Bax;Bbc3;Cdc34;Ddit3;Fgfr3;Foxo3;Nqo1;Pawr;Pmaip1;Ppp2r2b;Tnf	Grik5	Agrn;Bax;Bbc3;Casp6;Cdc34;Cdc42;Foxo3;Hdac3;Jun;Pak3;Pawr;Pcsk9;Pin1;Pmaip1;Rapsn;Rhoa;Srpk2;Tgfb2;Tnfrsf1a;Trp53;Ube2m
GO:0042771	intrinsic apoptotic signaling pathway in response to DNA damage by p53 class mediator	30	28	0.00613314	1	0.0023825	1	Aen;Bbc3;Bcl3;Cdkn1a;Phlda3;Pmaip1;Rps27l		Aen;Bbc3;Bcl3;Cdkn1a;Hipk1;Phlda3;Pmaip1;Rps27l;Shisa5;Tmem109;Topors;Trp53
GO:0051297	centrosome organization	28	28	0.00613314	0.308847	0.00787932	0.638353	Haus2;Haus3;Haus5;Haus6;Haus8;Uvrag;Xrcc2	Arl2;Chd3	Aurka;Cdk5rap2;Haus1;Haus2;Haus3;Haus6;Haus7;Haus8;Hepacam2;Plk1;Xrcc2	2810417H13Rik
GO:0050766	positive regulation of phagocytosis	48	44	0.00818711	0.25689	0.0960296	0.797881	Camk1d;Gas6;Hspa8;Mbl2;Pros1;Ptx3;Rab27a;Sftpd;Tnf	Ahsg;Il1b;Mertk	Abr;Bcr;C3;Camk1d;Dock2;Gas6;Hspa8;Mfge8;Rab27a;Rap1a;Rap1gap;Sirpa	Ahsg
GO:0006915	apoptotic process	548	513	0.0107731	0.999593	1.10134e-13	0.976875	1810011O10Rik;Aen;Aven;Bax;Bbc3;Bcap31;Birc2;Brat1;Bub1b;C1d;Cadm1;Chek2;Chil1;Ciapin1;Cib1;Cidea;Ckap2;Ddias;Ddit3;Diablo;Dnase2a;Epha2;Fgfr3;Foxo3;Gsn;Hcar2;Krt20;Lcn2;Map3k5;Mfn2;Mien1;Naif1;Nek6;Pawr;Pdcd6;Peg10;Phlda3;Plk3;Plscr1;Pmaip1;Ppp2r2b;Rhbdd1;Ripk2;Rtn3;Shc4;Shf;Ticam1;Tmbim4;Tnf;Tnfrsf10b;Tnfrsf12a;Tpx2;Traf4;Trim39;Vil1;Zfp36l1;Zmat3	Bcl2l2;Bid;Cdk1;Dnase1l3;Gzmb;Htra2;Pdcd5;Ppard	1600012H06Rik;4930453N24Rik;Aen;Aimp2;Akt1;Apaf1;Api5;Apopt1;Aven;Bag3;Bax;Bbc3;Bcap29;Bcap31;Bcl10;Bcl2;Bcl2l1;Bcl2l14;Birc6;Blcap;Bok;Brat1;Bub1;Casp12;Casp6;Casp8;Ciapin1;Cidec;Ckap2;Clptm1l;Comp;Csnk2a2;Csrnp1;Cul1;Cyfip2;Dapk3;Ddias;Dock1;Dram1;Dram2;Dynll1;E2f1;Eif5a;Elmo1;Epha2;Fam32a;Fem1b;Fgfr2;Fis1;Foxo3;G2e3;Gdf6;Ghitm;Gja1;Grk5;Gsn;Gulp1;Hcar2;Htatip2;Htt;Ift57;Irak3;Krt20;Lcn2;Lgals1…	Bcl2l13;Bik;Cdk1;Dido1;Dnaja3;Map2k6;Mapt;Mtfp1;Rassf6;Rfk;Rnf41
GO:0007030	Golgi organization	67	65	0.0154604	0.929736	0.00085983	0.679013	Atl2;Atp8b5;Cit;Clasp1;Cog2;Fbxw8;Gak;Golga5;Golph3;Rab2a;Tmed2	Sptbn5	Atp8b5;Bhlha15;Cdc42;Cit;Clasp1;Cog2;Cog3;Csnk1d;Fbxw8;Golga5;Golph3;Gorasp2;Hace1;Htt;Kifc3;Lrrk2;Nsfl1c;Rab2a;Surf4;Tmed10;Tmed2;Usp6nl;Vmp1	Lman1;Ubxn2a
GO:0000226	microtubule cytoskeleton organization	74	74	0.0162321	0.801067	0.000462759	0.932188	Camsap3;Cep120;Clasp1;Gas2l3;Ndel1;Nefm;Pard3;Ppp2r3c;Prc1;Tacc2;Tuba8;Zpr1	Nefh;Vamp4	Ap1g1;Aurka;Cdk5rap2;Cep120;Clasp1;Dync1li2;Gas2l3;Map1a;Map1s;Map7;Map7d1;Mark4;Mtap7d3;Ndel1;Pafah1b1;Ppp2r3c;Prc1;Son;Ss18;Tacc2;Tacc3;Tbce;Tuba8;Tubgcp2;Tubgcp4;Tubgcp5	Mapt
GO:0007093	mitotic cell cycle checkpoint	26	26	0.0163123	1	0.00405439	1	Cdkn2b;Ints3;Kntc1;Mad2l1;Ttk;Zwilch		Bcl2l1;Cdkn2b;Chfr;Kntc1;Mad2l1bp;Nabp1;Plk2;Rad17;Trrap;Ttk;Wnt9a
GO:0010951	negative regulation of endopeptidase activity	89	67	0.0191366	0.00511421	0.0557472	3.82469e-06	A2m;Cstb;Serpina10;Serpina12;Serpinb1a;Serpinb6b;Serpinb8;Spink5;Spint2;Timp1;Wfdc2	Agt;Serpina11;Serpina1a;Serpina1c;Serpina1e;Serpina5;Serpinc1;Serpinf2	A2m;Akt1;Birc6;Cst3;Ngf;Serpina10;Serpina12;Serpina3c;Serpina3g;Serpina3i;Serpinb6a;Serpinb6b;Serpinb9b;Spint1;Spint2;Timp1;Timp4;Usp14	Agt;Furin;Serpina11;Serpina1a;Serpina1c;Serpina1d;Serpina3m;Serpina9;Serpinc1;Serpind1;Serpinf1;Serpinf2
GO:0007163	establishment or maintenance of cell polarity	20	20	0.0198288	1	0.00563181	1	Ctnna1;Fat1;Pard3;Parva;Spint2		Actr2;Cdc42;Cep290;Ctnna1;Fat1;Lims1;Macf1;Spint2;Stk25
GO:0007596	blood coagulation	70	69	0.0234224	0.020037	0.279055	0.00308609	Ap3b1;C9;Cpb2;F2rl1;F3;Gas6;Hps1;Hps5;Pros1;Rab27a;Serpina10	F10;F11;F2;F7;Plg;Proc;Serpinc1	Ano6;Anxa5;Ap3b1;Bloc1s3;C3;F13a1;F2r;F2rl1;F3;Gas6;Lnp;Procr;Ptprj;Rab27a;Serpina10	Apoh;F10;F2;F7;Klkb1;Plg;Serpinc1;Serpind1
GO:0000910	cytokinesis	37	36	0.0244555	0.770005	0.00100425	1	Becn1;Cit;Dstn;Ect2;Kif20a;Klhl13;Prc1	Spg20	Bcl2l1;Cit;Dstn;Ect2;Incenp;Kif20a;Myh9;Plk1;Prc1;Rab11a;Rab35;Rhob;Rhoc;Son;Zfyve26
GO:0006955	immune response	192	164	0.0263437	0.644333	0.312157	0.98196	Bcap31;C9;Ccl2;Ccl20;Ccl9;Ccr2;Clec4e;Cx3cl1;Cxcl10;Cxcl13;Cxcl14;Eda;Enpp3;H2-Q7;Lif;Ltb;Map3k14;Plscr1;Prg4;Tnf;Zap70	Enpp2;H2-T23;Il1a;Il1b;Il6;Tgfbr3	Bcap31;Blnk;Cblb;Ccl2;Ccl20;Ccl22;Ccl7;Ccl9;Ccr1;Ccr2;Ccr9;Clec4e;Cx3cl1;Cxcl1;Cxcl10;Cxcl13;Cxcl14;Cxcl2;Cxcl5;Eda;H2-DMb1;Il2ra;Il7;Lif;Ltb;Map3k14;Osm;Plscr1;Procr;Raet1e;Susd2;Tlr1;Tnfsf14	Cxcr5;Enpp2
GO:0043066	negative regulation of apoptotic process	464	402	0.0285136	0.930816	0.000111418	0.911499	Actc1;Adora1;Agap2;Arnt2;Atg7;Aven;Bcl3;Bdnf;Becn1;Birc2;Btc;Camk1d;Ccng1;Cdkn1a;Ciapin1;Cib1;Cldn7;Clu;Ctnna1;Cyr61;Epcam;Gas6;Gata6;Golph3;Gstp1;Insl6;Krt18;Mad2l1;Mdm2;Mien1;Msx2;Nat8;Pafah2;Plk3;Prnp;Ptgfr;Rhbdd1;Six4;Sox9;Spp1;Stat3;Timp1;Tmbim4;Ywhah	Alb;Angpt4;Bcl2l2;Cdk1;Cth;Il6;Ppard;Proc;Slc40a1;Stk40;Vegfa	Adamts20;Akt1;Api5;Arf4;Arnt2;Atg7;Aurka;Aven;Bcl2;Bcl2l1;Bcl3;Bdnf;Birc6;Braf;Btc;Btg2;Camk1d;Ccng1;Cd44;Cdkn1a;Chd8;Chst11;Ciapin1;Cldn7;Clec5a;Cln3;Clu;Comp;Ctnna1;Ddb1;Ednra;Egr2;Eif5a;Erbb2;Fhl2;Fignl1;Flna;Gas6;Gata6;Gfer;Golph3;Grk5;Gstp1;Hells;Hgf;Hnrnpk;Hspa4;Htt;Id1;Ier3;Insl6;Jun;Kifap3;Krt18;Lims1;Map4k4;Mcl1;Mdm2;Mdm4;Nfkb1;Nme2;Ogg1;Pa2g4;Pak2;Pdcd10;Phip;Plac8;Plaur;Plk1;Plk2;Plk3;…	Alb;Cbs;Cdk1;Cth;Dnaja3;Dpep1;Hspd1;Pdxk;Sod2;Stat5b
GO:0032496	response to lipopolysaccharide	108	102	0.037591	0.984561	0.00853961	0.882969	Ace;Cnr1;Cxcl10;Cxcl13;Dusp10;Irak1;Jund;Mapkapk3;Mgst1;Nos2;Ptgfr;Ticam1;Tnf;Wfdc21	Il1b	Abr;Akirin2;Bcr;Cxcl1;Cxcl10;Cxcl13;Cxcl2;Cxcl5;Ednra;Erbb2ip;F2r;Hnrnpa0;Irak3;Jun;Junb;Jund;Litaf;Mapk3;Mapkapk2;Mapkapk3;Nfkbia;Nos2;Prdx3;Ptafr;Ptger4;Rps6ka3;Spon2;Trim6;Wfdc21	Cps1;Stat5b
GO:0042493	response to drug	136	115	0.047382	0.311964	0.00452304	0.91979	Aacs;Abcb11;Abcb1b;Aldh1a1;Atp1a1;Bdnf;Gata6;Jund;Lcn2;Mgst1;Nfatc2;Rad54b;Rad54l;Srd5a1;Ywhaz	Cyp2d26;Fzd1;Hadh;Hadha;Hdac5;Srp14	Abcb1b;Add3;Aldh1a1;Apobec1;Atp4a;Bcl2;Bdnf;Bloc1s3;Crot;Cybb;Fos;Gata6;Gnas;Jun;Junb;Jund;Lcn2;Nfatc2;Pam;Rad54l;Rhoa;Sfrp1;Smad1;Srd5a1;Srp68;Srp72;Ss18;Tgfb2;Tgfbr2;Trp53;Usp47;Xbp1;Ywhaz	Abat;Sod2
GO:0007050	cell cycle arrest	82	77	0.0476242	1	0.00467244	0.765516	Ak1;Cdkn1a;Cdkn2b;Cdkn3;Cgref1;Ddias;Ddit3;Dst;Gas2l3;Tbrg1;Zak		Ak1;Brinp1;Cdkn1a;Cdkn2b;Cgref1;Ddias;Gas2l1;Gas2l3;Macf1;Map2k1;Mlf1;Notch2;Pkd2;Pmp22;Rassf1;Rprm;Slfn1;Tbrg1;Tgfb2;Thbs1;Trp53;Trp53inp1;Tsg101;Zak	Jmy;Wnt10b
GO:0006281	DNA repair	302	300	0.0490629	0.9981	0.0025218	0.999789	Alkbh2;Apex1;Aplf;Blm;Brca1;Cep164;Chek2;Fanca;Fancg;Fanci;Gtf2h1;Ints3;Mcm8;Mgmt;Nhej1;Polk;Poll;Polq;Prpf19;Rad1;Rad18;Rad51;Rad54l;Rbbp8;Rfwd3;Rps27l;Rtel1;Ube2t;Ube2u;Uhrf1;Uvrag;Xrcc2;Zranb3	Kin;Ndnl2;Slx1b;Wrnip1	Alkbh2;Apex1;Aplf;Atr;Brca1;Chaf1a;Chrna4;Cul4b;Ddb1;Eef1e1;Eepd1;Endov;Ercc6;Exo5;Fancc;Fbxo6;Hinfp;Inip;Ino80c;Ino80d;Kif22;Mbd4;Mcrs1;Mgmt;Mpg;Nabp1;Neil2;Nono;Nsmce1;Nsmce2;Nudt1;Ogg1;Pif1;Polb;Poli;Polk;Poll;Primpol;Prpf19;Psmd14;Psme4;Rad17;Rad18;Rad23b;Rad51;Rad51ap1;Rad52;Rad54l;Rad9a;Rbbp8;Rfc2;Rfwd3;Rpa2;Rps27l;Rtel1;Ruvbl1;Sfr1;Smarcb1;Smc5;Supt16;Taok1;Tdg;Trip12;Trrap;Ube2d3;Ube2n;Ub…	2810417H13Rik;Jmy
GO:0090004	positive regulation of establishment of protein localization to plasma membrane	28	26	0.0561667	1	0.00108711	1	Cib1;Epha2;Itga3;Rer1;Vil1		Akt1;Arf6;Arhgef16;Epha2;Ezr;Itga3;Itgb1;Kif5b;Pls1;Prkci;Rer1;Vil1
GO:0007249	I-kappaB kinase/NF-kappaB signaling	28	28	0.0734565	1	0.0023825	1	Bcl3;Map3k14;Nfkb2;Ripk2;Tifa		Bcl10;Bcl3;Irak1bp1;Map3k14;Nfkb1;Nfkb2;Rela;Relb;Snip1;Tank;Tifa;Tnip2
GO:0032436	positive regulation of proteasomal ubiquitin-dependent protein catabolic process	57	56	0.0834805	1	0.000593408	1	Bbs7;Clu;Dnajb2;Il33;Mdm2;Psen2;Rnf14;Zfand2a		Akt1;Ankib1;Arih1;Aurka;Bbs7;Chfr;Clu;Csnk1d;Csnk1e;Il33;Lrrk2;Mdm2;Plk1;Plk2;Psen2;Psmd10;Rchy1;Rfwd2;Rnf144a;Rnf19a;Usp5
GO:0071347	cellular response to interleukin-1	23	22	0.0995557	0.592553	0.00324632	0.550232	Ankrd1;Ccl2;Hyal3;Saa3	Il6	Ankrd1;Cactin;Ccl2;Hyal1;Mylk3;Nfkb1;Rela;Rora;Saa3;Yy1	Adamts7
GO:0010634	positive regulation of epithelial cell migration	33	32	0.115608	0.729172	0.000823422	0.687296	Clasp1;Itga3;Sox9;Tac1;Vil1	Enpp2	Capn7;Clasp1;Glipr2;Hyal1;Itga3;Jun;Pfn1;Ppm1f;Rab11a;Sox9;Src;Tgfb2;Tgfbr2;Vil1	Enpp2
GO:0000278	mitotic cell cycle	24	24	0.127443	1	0.00690066	1	Cenpe;Cenpt;Cenpw;Xrcc2		Aurka;Cenpt;Cenpw;Chfr;Kif18b;Plk2;Rnf2;Tfdp1;Uba3;Xrcc2
GO:0072332	intrinsic apoptotic signaling pathway by p53 class mediator	24	24	0.127443	1	0.00690066	0.21027	Bax;Bbc3;Eda2r;Pmaip1		Bax;Bbc3;Bok;E2f1;Eda2r;Pmaip1;Ppp1r13b;Shisa5;Trp53;Wwox	Jmy;Pdk2
GO:0008630	intrinsic apoptotic signaling pathway in response to DNA damage	56	52	0.128671	0.620863	0.000543787	0.557777	Bax;Brca1;Chek2;Epha2;Ikbke;Pmaip1;Tnf	Bcl2l2;Htra2	Bax;Bcl2;Bcl2a1b;Bcl2a1d;Bcl2l1;Bok;Brca1;Crip1;E2f1;Epha2;Ercc6;Ier3;Ikbke;Mbd4;Mcl1;Pmaip1;Polb;Sfn;Tnfrsf1a;Topors	Fnip2;Sod2
GO:0000902	cell morphogenesis	72	65	0.158434	1	0.00496059	1	Cap2;Clu;Ect2;Fry;Fryl;Nrg1;Sidt2;Yap1		Add1;Bcl2;Clu;Csnk1a1;Ect2;Fryl;Gata3;Hgf;Map7;Nrg1;Prdm14;Ptpro;Rhoa;Rp2;Shroom3;Ss18;Stk4;Tfcp2l1;Tgfb2;Thoc5;Yap1
GO:0048146	positive regulation of fibroblast proliferation	60	55	0.159069	0.651356	0.000150144	0.864551	Btc;Ccnb1;Cdkn1a;Fntb;Fosl2;Gas6;Pdgfc	Agt;Wnt2	Anxa2;Btc;Ccna2;Ccnb1;Cdk6;Cdkn1a;Ctc1;Ddr2;E2f1;Fndc3b;Fntb;Fosl2;Gas6;Jun;Nras;Pdgfa;Pdgfb;Pdgfc;Pdgfra;Sphk1;Tgif1;Xrcc4	Agt
GO:0016477	cell migration	192	182	0.160516	0.978236	7.99189e-06	0.998688	Ang;BC067074;Brat1;Depdc1b;Emp2;Enpep;Epha2;Golph3;Itgav;Ndel1;Nfatc2;Nrg1;Pak4;Pak6;Pvr;Rhbdf1;Sorl1;St14;Zap70	Erg;Sdc2;Vegfa	Abl2;Arf4;BC067074;Bambi;Brat1;Cd151;Cd248;Cd24a;Cd2ap;Cd44;Cln3;Dock1;Elmo1;Emp2;Enpep;Epha2;Epha3;Fmnl3;Fndc3b;Frk;Golph3;Gsk3a;Hes1;Itgav;Itgb1;Kctd13;Lama5;Lamb1;Lrrc16a;Mdk;Mmp14;Nck1;Nck2;Ndel1;Nfatc2;Nrg1;Pafah1b1;Pak1;Pak2;Pak3;Pak4;Pdgfra;Prkci;Prpf40a;Ptk2b;Ptk7;Pvr;Rac1;Rasgef1a;Rhbdf1;Sirpa;Sorl1;Src;Strada;Tgfb2;Thbs1;Tns3;Vav2	Sdc2
GO:0019221	cytokine-mediated signaling pathway	127	86	0.162512	0.451912	0.00113787	0.596121	Ccl2;Ccr2;Cx3cl1;Cx3cr1;Duox2;F3;Il17rc;Irak1;Socs4;Stat3	Il1a;Il1b;Il6;Kit	Ccl2;Ccr2;Csf2rb;Csf2rb2;Cx3cl1;Cx3cr1;Duox2;F3;Fkbp1a;Flt3;Ifngr2;Ifnk;Ifnlr1;Il17rd;Il1r1;Il6st;Irak3;Irak4;Klf6;Kras;Numbl;Rela;Sh2b2;Socs3;Socs6;Socs7;Tnfrsf1a;Zc3h15	Cebpa;Ghr;Stat5b
GO:0043123	positive regulation of I-kappaB kinase/NF-kappaB signaling	120	118	0.165561	0.855552	1.71921e-05	0.986372	Ect2;Eda;F2rl1;Gprc5b;Irak1;Map3k14;Ndfip2;Nek6;Ripk2;Ticam1;Tnf;Trim38;Ubd	Cth;Il1a;Il1b	Abl2;Ajuba;Ankrd17;Cant1;Casp8;Cc2d1a;Ctnnb1;Ect2;Eda;F2rl1;Fkbp1a;Flna;Gja1;Golt1b;Ikbkg;Irak4;Lgals1;Litaf;Map3k14;Mib2;Ndfip2;Nek6;Plk2;Ppm1a;Rela;Rhoc;S100a4;Sectm1a;Shisa5;Slc44a2;Ticam2;Tmed4;Tnip2;Traf2;Trim13;Trim25;Trim8;Ubd;Ube2n;Ube2v1;Vapa	Cth
GO:0034599	cellular response to oxidative stress	48	46	0.169803	1	0.00230332	0.812065	Chchd4;Foxo3;Lonp1;Nfe2l2;Pycr1;Txnl1		Chchd4;Etv5;Foxo3;Lrrk2;Nfe2l2;Nr4a2;Prdx3;Prkcd;Pycr1;Rad52;Sepn1;Slc11a2;Slc25a24;Tmem161a;Txnl1;Vkorc1l1;Xbp1	Txn2
GO:0001836	release of cytochrome c from mitochondria	20	18	0.177584	0.520269	0.00231988	0.479874	Bax;Bbc3;Pmaip1	Bid	Bax;Bbc3;Bcl2;Bcl2l1;Fis1;Jun;Pmaip1;Sfn;Trp53	Sod2
GO:0030335	positive regulation of cell migration	166	163	0.177673	0.960791	0.00242433	0.933212	Arhgef39;Cib1;Creb3;Cx3cl1;Cxcl10;Cyr61;Elp6;F2rl1;Fgfr1op;Itgav;Mien1;Plet1;Rras2;Sema4d;Trip6;Vil1;Wnt5b	Bmp2;Kit;Vegfa	Ccr1;Col1a1;Cpeb1;Creb3;Cx3cl1;Cxcl10;Cxcl16;Dapk3;Diap1;Elp3;Elp5;F2r;F2rl1;Fgfr1op;Gcnt2;Hgf;Ikbkap;Itga5;Itgav;Itgb1;Lamb1;Lrrc16a;Map2k1;Mmp14;Myadm;Onecut2;Pak1;Pdcd10;Pdgfa;Pdgfb;Pdgfra;Pld1;Plet1;Prkca;Ptk2b;Rhod;Rras2;Sema4d;Sphk1;Tgfb2;Thbs1;Tnfaip6;Trip6;Vil1;Wash1	Furin;Grb7;Mmp3
GO:0007264	small GTPase mediated signal transduction	219	210	0.194921	0.970555	7.29205e-07	0.944315	Agap1;Agap2;Arl8b;Gdi2;Rab1b;Rab23;Rab27a;Rab2a;Rab3d;Rab44;Rab6a;Rabl3;Rapgef4;Rasgrf2;Rasl10a;Rasl10b;Rgl3;Rhou;Rnd1;Rnd2;Rras2	Arf5;Arl2;Rab38;Rapgef3	Agap1;Arf2;Arf3;Arf4;Arf6;Arhgap1;Arl4c;Arl8a;Arl8b;Cdc42;Cdc42se1;Dock1;Dock11;Dock2;Gna12;Gna13;Klk1b4;Kras;Lrrk2;Mras;Nras;Rab11a;Rab12;Rab13;Rab14;Rab18;Rab27a;Rab27b;Rab2a;Rab2b;Rab32;Rab33a;Rab35;Rab3b;Rab40c;Rab44;Rab5c;Rab6a;Rab9;Rac1;Ralbp1;Ralgds;Ralgps1;Ralgps2;Rap1a;Rap1b;Rap2a;Rap2b;Rap2c;Rapgef2;Rapgef4;Rasgrf2;Rasl10a;Rasl10b;Rem2;Rheb;Rhoa;Rhob;Rhobtb3;Rhoc;Rhod;Rhoq;Rhou;Rnd1;Rnd…	Dnaja3;Rab4a;Rhobtb1;Rhobtb2
GO:0007266	Rho protein signal transduction	51	49	0.207898	1	0.000659834	1	Baiap2;Mcf2l;Myo9b;Pak4;Pak6;Synj2bp		Adgrg1;Cdc42;Cdc42ep1;Col1a2;Ctnnal1;Ednra;Eps8l2;Gna12;Gna13;Myo9b;Pak1;Pak2;Pak3;Pak4;Rhoa;Rock2;Strada;Tax1bp3;Vangl2
GO:0007052	mitotic spindle organization	21	20	0.220784	1	0.00563181	1	Clasp1;Dctn2;Ndc80		Aurka;Clasp1;Dctn2;Dctn6;Ndc80;Plk2;Ralbp1;Rcc1;Stil
GO:0070555	response to interleukin-1	20	20	0.220784	1	0.00563181	1	Irak1;Ripk2;Sele		Aes;Il1r1;Irak3;Prkca;Prkci;Rela;Sele;Src;Ythdc2
GO:0030154	cell differentiation	740	586	0.235118	0.961262	1.13097e-05	0.99456	Anapc2;Ang;Arhgap22;Bmp8b;Cadm1;Ccna1;Cib1;Cit;Dazap1;Ddx25;Ect2;Eda;Eda2r;Elf3;Epha2;Fam120b;Fgfr3;Foxj1;Foxo3;Fxr1;Gldn;Glis2;Itgav;Micalcl;Ndel1;Nell1;Nr1d1;Ntrk2;Pard3;Peg10;Pld6;Plet1;Rbm24;Rhbdd1;Rnf114;Sema4d;Sfrp4;Smoc1;Sox9;Spata24;Srd5a1;Srrm4;Taf4b;Tmem176b;Tnfrsf12a;Uhrf2;Wipf3;Zap70;Zfp35;Zfp37;Zfp750;Zpr1;Zscan21	Atraid;Bmp2;Ccdc85b;Col13a1;Erg;Fgf9;Ggnbp1;Kif1bp;Kit;Ppard;Ppdpf;Rps7;Sdc2;Slc26a8;Sspo;Vegfa	Abhd5;Adgrg1;Agfg1;Agrn;Aimp2;Anapc2;Arf6;Arhgap22;Arhgef28;Ascl2;Batf3;Bex1;Bin1;Braf;C1galt1;Camk1;Cand1;Catsper4;Ccna1;Cdc20;Cdc42;Cdk6;Cit;Creb3l4;Csrp2;Ctbp1;Ctnnb1;Dbn1;Dhcr7;Dlk1;Dmkn;Dpysl2;Ect2;Eda;Eda2r;Eid1;Eid2;Elf3;Elk4;Enah;Eomes;Epha2;Ets2;Etv5;Etv6;Fam120b;Fgf2;Flnb;Foxd4;Foxk2;Foxo3;Frk;Fxr1;Gldn;Glis2;Gmcl1;Gna12;Gna13;Gpsm1;Herc4;Htatip2;Ift81;Itga8;Itgav;Kctd11;Lrrk2;Mark2;Mcl…	1700112E06Rik;Chrdl1;Crebl2;Foxq1;Lgr4;Marf1;Nr6a1;Rorc;Sdc2;Tenm3;Tssk1
GO:0016337	single organismal cell-cell adhesion	102	98	0.277775	0.907235	0.00465488	0.971727	Ctnnd2;Cxadr;Cyr61;Fat1;Icam1;Pard3;Pkp1;Pkp4;Pvr;Sox9	Cldn5;Pnn	Bcl2;Boc;Cd2ap;Cdc42;Cdh1;Cdh3;Cdon;Cdsn;Ctnnb1;Ctnnd2;Cxadr;Cyfip2;Dsp;Fat1;Fblim1;Icam1;Kirrel;Lims1;Myh9;Pkp1;Pkp2;Pvr;Pvrl1;Selp;Shc1;Sox9;Vezt;Vmp1;Vnn1	Lsamp
GO:0008219	cell death	34	33	0.281523	1	0.00119018	1	Cidea;Clu;Emp2;Susd6		Bcl10;Brinp1;Clu;Emp1;Emp2;Emp3;Ndor1;Olr1;Parp4;Pmp22;Rraga;Sncaip;Tgfb2;Vapa
GO:0006954	inflammatory response	262	224	0.285742	0.795931	0.000395421	0.999719	Alox5;Camk1d;Ccl2;Ccl20;Ccr2;Chil1;Cxcl10;Cxcl13;Elf3;F2rl1;Hyal3;Itgav;Nfe2l2;Nfkb2;Nfkbiz;Nos2;Pik3c2a;Sele;Tac1;Ticam1;Tnf	Ffar2;Hdac5;Il1a;Il1b;Il6;Kit;Tlr11	Akt1;Alox5;C3;C5ar2;Camk1d;Ccl2;Ccl20;Ccl22;Ccl7;Ccr1;Ccr2;Cd14;Cd40;Chst4;Cxcl1;Cxcl10;Cxcl13;Cxcl2;Cxcl5;Cybb;Elf3;F2r;F2rl1;Hdac7;Hnrnpa0;Hyal1;Il2ra;Itgav;Lxn;Mapkapk2;Mefv;Naip2;Naip5;Nfe2l2;Nfkb1;Nfkb2;Nfkbid;Nos2;Olr1;Parp4;Pik3c2a;Plaa;Polb;Ptafr;Rela;Relb;Rps6ka4;S1pr3;Sele;Selp;Sgms1;Sphk1;Thbs1;Ticam2;Tlr1;Tlr5;Tnfaip3;Tnfrsf1a;Tnip1;Tnip2;Tusc2;Vnn1	Klkb1
GO:0042127	regulation of cell proliferation	195	179	0.293178	0.976087	0.00109831	0.988756	Brca1;Cib1;Creb3;Ctnna1;Cxcl10;Cxcl13;Fanca;Fntb;Gnl3;Jund;Nos2;Prg4;Rnf126;Sox9;Tes;Tnf;Yap1	Bid;Il6;Ppard	Abl2;Apobec1;B4galt1;Birc6;Braf;Brca1;Cd81;Cdk6;Cfdp1;Chst11;Creb3;Ctnna1;Ctnnb1;Cxcl10;Cxcl13;Cxcl2;Cxcl5;Dhcr7;Dnmt1;Eid2;Eps15;Fa2h;Fgfr1;Fgfr2;Fntb;Frk;Gnl3;Inha;Junb;Jund;Kctd11;Lama5;Mbd2;Nfkbia;Nos2;Pbx1;Pin1;Pkd2;Ptk2b;Rbpj;Shc1;Sox9;Src;Tead1;Tes;Tgfb2;Tgfbr2;Topors;Trp53;Yap1	Cebpa;Nf2
GO:0055114	oxidation-reduction process	678	616	0.310787	3.82893e-05	0.978111	1.33227e-15	Aass;Akr1b3;Aldh1a1;Aldh1a7;Aldh7a1;Alkbh2;Alox5;Apex1;BC026585;Bdh2;Chchd4;Creg1;Cyb561;Cyp17a1;Cyp2c44;Cyp2d9;Cyp2u1;Cyp4f14;Cyp4v3;D2hgdh;Dhrs9;Fads6;Fmo5;Gpx3;Gpx4;Gpx7;Gstt2;Hr;Hsd17b13;Hsd17b7;Kdm4d;Ldhd;Me1;Mgst1;Msra;Mtrr;Nos2;Nqo1;Pgd;Pnpo;Prodh;Ptgr1;Pycr1;Pyroxd2;Rrm2;Scd1;Srd5a1;Srxn1;Steap4;Txnl1;Txnrd1;Tyw1;Ugdh;Xdh	Acads;Acadvl;Adi1;Akr1d1;Alkbh6;Bco1;Bdh1;Blvrb;Cbr4;Cpox;Cyp2a22;Cyp2c68;Cyp2c69;Cyp2d26;Cyp2g1;Cyp2j5;Cyp2j9;Decr1;Etfdh;Fam213a;Gstt1;H2-Ke6;Hadh;Hadha;Hao1;Hao2;Hsd11b1;Hsd17b2;Hsd3b1;Hsd3b5;Hsd3b6;Ndufa6;Ndufa7;Ndufb5;Ndufs1;Ogfod3;Phf2;Prdx4;Prodh2;Rdh7;Rnls;Txnrd2;Uqcrb;Uqcrc2;Uqcrq;Zadh2	2410016O06Rik;Acox1;Ado;Akr1a1;Akr1b3;Aldh18a1;Aldh1a1;Aldh1a3;Aldh1a7;Alkbh2;Alkbh4;Alox5;Aox1;Apex1;BC026585;Bdh2;Chchd4;Cp;Creg1;Ctbp1;Cyb561;Cyb5r3;Cyb5r4;Cybb;Cyp1b1;Cyp20a1;Cyp2c38;Cyp2c44;Cyp2d9;Cyp4f18;Dhcr7;Dhrs9;Dnajc10;Enox2;Fa2h;Fads3;Fads6;Fmo5;Frrs1;Gfer;Glyr1;Gpx2;Gpx3;Gpx4;Gpx7;Gpx8;Gsr;Gstt2;Hr;Hsd17b12;Hsd17b13;Hsd17b7;Htatip2;Impdh2;Kdm1a;Kdm5b;Ldha;Lox;Loxl1;Loxl3;Mgst3;Mical2…	Acadsb;Acadvl;Aldh8a1;Aspdh;Cdo1;Cyc1;Cyp2a22;Cyp2b10;Cyp2c68;Cyp2c69;Cyp2f2;Cyp2j9;Cyp39a1;Cyp3a25;Dio1;Dio3;Dld;Ecsit;Etfa;Etfb;Fmo3;Gpx6;Grhpr;Gstk1;Hao1;Hao2;Hsd11b1;Hsd17b10;Hsd3b1;Mdh1;Mthfd1;Ndufa10;Ndufa5;Ndufa9;Ndufb10;Ndufb11;Ndufb2;Ndufb5;Ndufb7;Ndufb8;Ndufb9;Ndufc1;Ndufs1;Ndufs3;Ndufs7;Ndufs8;Ndufv1;Ndufv2;Ndufv3;Nqo2;Pah;Pdhb;Pdpr;Sdhb;Sdhd;Sod2;Tdo2;Txn2;Txnrd2;Uqcr10;Uqcr11;Uqcrb;U…
GO:0034644	cellular response to UV	37	35	0.319352	1	0.000704558	1	Bax;Cdc25a;Ddias;Rhbdd1		Atr;Bax;Cdc25a;Crebbp;Ddias;Kdm1a;N4bp1;Pbk;Rhbdd1;Tmem161a;Triap1;Trp53;Trp53inp1;Usp47;Yy1
GO:0097192	extrinsic apoptotic signaling pathway in absence of ligand	39	35	0.319352	0.16308	0.000704558	1	Bax;Foxo3;Itgav;Lcn2	Bcl2l2;Il1a;Il1b	Bag3;Bax;Bcl2;Bcl2a1b;Bcl2a1d;Bcl2l1;Bok;Clca3a2;Foxo3;Gsk3a;Itgav;Itm2b;Lcn2;Mcl1;Ngf
GO:0008152	metabolic process	493	454	0.32988	0.00513026	0.836014	0.00189522	Aacs;Aass;Acss2;Alas1;Aldh1a1;Aldh1a7;Aldh7a1;Alpl;Arsa;Arsi;Bdh2;Camk1d;Dhrs9;Enpp3;Galns;Gsta2;Gsta4;Gstm1;Gstm3;Gstm6;Gstp1;Hsd17b13;Hsd17b7;Hyal3;Man1b1;Naaladl1;Oxct2b;Pfkfb4;Pm20d1;Psph;Smpdl3b;Srr;Sulf2;Tpi1;Treh;Uap1;Ugdh;Ugt1a6a;Ugt1a9;Zranb3	Acaa2;Acads;Acadvl;Acat1;Acsl1;Bcat2;Bdh1;Cbr4;Dbt;Dlat;Echdc3;Echs1;Enpp2;Fahd2a;Gaa;Galk1;H2-Ke6;Hadha;Hoga1;Hsd11b1;Hsd17b2;Hsd3b1;Hsd3b6;Man2b1;Mcat;Mogs;Nadk2;Rdh7;Scp2;Upb1	Abhd11;Acacb;Acox1;Acsf2;Acsl5;Agpat3;Agpat9;Aldh18a1;Aldh1a1;Aldh1a3;Aldh1a7;Alpl;Arsa;Arsg;Arsi;Bdh2;Camk1;Camk1d;Cdyl;Ctbp1;Ctbs;Dhrs9;Dnmt1;Dxo;Eprs;Fuca2;Galns;Gpam;Gsta2;Gstm5;Gstm6;Gstp1;Hexa;Hltf;Hsd17b12;Hsd17b13;Hsd17b7;Hyal1;Ireb2;Large;Lpcat1;Lpgat1;Lyz2;Man1b1;Man2b2;Mocs3;Mvk;Naalad2;Nceh1;Neil2;Neu3;Ogg1;Pak1;Pak2;Pak3;Pam;Pcx;Phgdh;Pign;Pla2g6;Pnpla6;Pnpla7;Pygm;Slc27a4;Smpdl3b;Su…	Acadsb;Acadvl;Acat1;Aco2;Acsl1;Acsm3;Acss3;Acy1;Afmid;Aldh8a1;Bcat2;Cps1;Dbt;Enpp2;Fah;Fahd1;Gpat4;Grhpr;Gys2;Hsd11b1;Hsd17b10;Hsd3b1;Mthfd1;Pah;Paics;Pdhb;Pfkfb1;Sucla2;Suclg1
GO:0031098	stress-activated protein kinase signaling cascade	39	37	0.357526	1	0.00140467	0.739278	Akr1b3;Map3k14;Pak4;Pak6		Akr1b3;Map3k14;Map4k3;Map4k4;Pak1;Pak2;Pak3;Pak4;Rhoa;Stk25;Stk3;Stk39;Stk4;Strada;Taok1	Map2k6
GO:0034097	response to cytokine	62	60	0.365377	0.432063	1.9469e-06	0.0623137	Fntb;Jund;Mapkapk3;Nfkb2;Stat3;Timp1	Serpina1a;Serpina1c;Serpina1e	Bcl2;Bcl2l1;Casp6;Col3a1;Ctnnb1;Cxcl16;Fntb;Il6st;Jun;Junb;Jund;Mapkapk2;Mapkapk3;Mcl1;Nfkb1;Nfkb2;Osmr;Pggt1b;Rela;Relb;Serpina3c;Serpina3g;Serpina3i;Timp1;Timp2;Timp4;Tmem102	Serpina1a;Serpina1b;Serpina1c;Serpina1d;Serpina3m
GO:0010811	positive regulation of cell-substrate adhesion	41	38	0.37662	0.788054	0.000598223	1	Cyr61;Itga3;Smoc1;Spp1	Hacd1	Ccdc80;Emilin1;Hsd17b12;Itga3;Itga5;Itgb1;Lims1;Nid1;Ppm1f;Ptn;Rac1;Rsu1;Smoc2;Spock2;Spp1;Thbs1
GO:0030574	collagen catabolic process	22	18	0.438762	1	0.00980154	0.479874	Pepd;Prtn3		Adam15;Adamts2;Ctsk;Mmp14;Mmp16;Mrc2;Pepd;Prtn3	Mmp3
GO:0046034	ATP metabolic process	36	32	0.491396	0.729172	0.550589	9.88884e-08	Ak1;Entpd5;Hspa8	Ndufs1	Ak1;Ampd3;Entpd5;Guk1;Hspa8;Ola1	Atp5a1;Atp5b;Atp5c1;Atp5d;Atp5g1;Atp5h;Atp5j;Atp5k;Atp5o;Ndufs1
GO:0051491	positive regulation of filopodium assembly	24	20	0.494336	1	0.00563181	1	Espn;Mien1		Agrn;Arap1;Dpysl3;Neurl1a;Palm;Rhoq;Tgfb3;Tgfbr1;Wasl
GO:0010628	positive regulation of gene expression	330	279	0.512596	0.561733	0.000774112	0.997544	Brca1;Cebpe;Gas6;Gsn;Hspa8;Il33;Iqgap3;Itga3;Lcn2;Lif;Mdm2;Nat8;Nfatc2;Nfe2l2;Ntrk2;Plscr1;Rab27a;Sfrp4;Sox9;Tmed2;Tnf;Wnt7b;Zpr1	Acvr1b;Agt;Bmp2;Cdk1;Fgf9;Il1a;Il1b;Il6;Kit;Pdcd5;Vegfa	Ank3;Braf;Brca1;Cd44;Cdc42;Cdh3;Cdk6;Cebpe;Ctnnb1;Dnmt1;E2f1;Epb41l4b;Erbb2ip;Etv4;Ezr;Fgf2;Gas6;Gata3;Gja1;Gsn;Hes1;Hgs;Hinfp;Hnrnpd;Hnrnpu;Hspa4;Hspa8;Id1;Id2;Ikbkg;Il33;Iqgap3;Itga3;Kdm5b;Kras;Lcn2;Lif;Lims1;Map2k1;Mdm2;Mtor;Nfatc1;Nfatc2;Nfe2l2;Nfkb1;Ngf;Osr2;Pdcd10;Pdgfb;Pkd2;Plaur;Plscr1;Ppm1f;Prkaa1;Ptger4;Rab27a;Rbpj;Relb;Rock2;Runx2;Sgms1;Smad1;Smad2;Sox9;Src;Srpk2;Tgfb2;Tmed2;Tnfrsf1a;T…	Agt;Cdk1;Mkx
GO:0008284	positive regulation of cell proliferation	441	377	0.586624	0.745413	0.000362461	0.924308	Arnt2;Bloc1s2;Btc;Cib1;Clcf1;Cldn7;Clu;Cnot7;Cxcl10;Emp2;Epcam;Fgfbp1;Fgfr1op;Fgfr3;Fntb;Itgav;Kif20b;Lif;Ntrk2;Pdgfc;Prc1;Ptgfr;Shc4;Sox9;Timp1;Tnf;Tpd52;Wnt7b;Wwtr1;Yap1	Agt;Enpp2;F2;Fgf9;Id4;Il6;Kit;Pdf;Ppard;Sp6;Tgfbr3;Vegfa;Wnt2	Acer3;Adora2b;Akirin2;Arnt2;Ash2l;Bambi;Bcl2;Bcl2l1;Birc6;Bloc1s2;Brk1;Btc;Cacul1;Cd248;Cd81;Cdc20;Clcf1;Cldn7;Clu;Cnot7;Crip2;Crlf1;Cst3;Ctnnb1;Cxcl10;Ddr2;Ednra;Eif5a;Emp2;Erbb2;F2r;Fgf2;Fgf21;Fgfbp1;Fgfr1;Fgfr1op;Fgfr2;Fntb;Folr2;Gcnt2;Gnai2;Grk5;Hes1;Hipk1;Id2;Il6st;Itgav;Itgb1;Jun;Kif20b;Kras;Lif;Mdm4;Mta3;Mvd;Ngf;Notch2;Osm;Osmr;Osr2;Pbx1;Pdcd10;Pdgfa;Pdgfb;Pdgfc;Pdgfra;Pggt1b;Phip;Plac8;Pr…	Agt;Enpp2;F2;Gadd45gip1;Lrp5;Mlxipl;Slc25a5;Stat5b;Wnt10b
GO:0045184	establishment of protein localization	39	37	0.591382	1	0.00140467	0.739278	Cenpe;Cript;Mdm2		Ank3;Cep55;Coro1c;Cript;Dlg4;Flna;Hinfp;Itga8;Lims1;Mdm2;Plk1;Rap2a;Rcc2;Tsc2;Zdhhc15	Gria2
GO:0008285	negative regulation of cell proliferation	352	317	0.602429	0.890867	1.39197e-05	0.800556	Adora1;Bax;Becn1;Cd9;Cdkn1a;Cdkn2b;Cib1;Cnot7;Cops8;Ddr1;Ddx20;Fgfr3;Fntb;Gpc3;Ifitm3;Lif;Msx2;Rian;Sfrp4;Sox9;Stat3;Tbrg1;Tes;Tnf;Wisp2	Agt;Bmp2;Cth;Il1a;Il1b;Il6;Pdcd5;Podn;Six5	Adgrg1;Adora2b;Aimp2;B4galt1;Bax;Bcl2;Brd7;Btg2;Cd9;Cdkn1a;Cdkn2b;Cnot7;Cpeb1;Ctnnb1;Cyp1b1;Ddr1;Dpt;Eef1e1;F2r;Fgf2;Fgfr2;Flt3;Fntb;Gata3;Gja1;Gpc3;Gtpbp4;Inppl1;Itgb1;Jun;Kifap3;Kmt2a;Lif;Map2k1;Ndn;Neurl1a;Notch2;Osm;P3h3;Pbrm1;Phf14;Pkp2;Pmp22;Ppp2r3d;Prkca;Pth1r;Ptk2b;Ptpn14;Ptpn2;Ptprj;Rapgef2;Rbm38;Rbpj;Rian;Sfrp1;Sh3bp4;Skap2;Slfn1;Slit3;Smad1;Smad2;Smarca2;Smarcb1;Sox4;Sox9;Sstr2;Stk3;St…	Agt;Cebpa;Cth;Dnaja3;Igfbp3;Nf2;Rnf41;Sod2;Tfap4
GO:0007346	regulation of mitotic cell cycle	69	64	0.607205	1	0.0090278	0.902392	Cdkn1a;Map3k14;Pak4;Pak6;Thap1		Cdk5rap3;Cdkn1a;Dapk3;Dynlt3;Hdac3;Map3k14;Map4k3;Map4k4;Pak1;Pak2;Pak3;Pak4;Plk1;Rprm;Stk25;Stk3;Stk39;Stk4;Strada;Taok1	Map2k6
GO:0042147	retrograde transport, endosome to Golgi	54	52	0.623004	1	0.00152602	1	Bet1l;Rab6a;Rnf126;Tbc1d10a		Ankfy1;Ap1s1;Bet1l;Dennd5a;Evi5;Gosr1;Rab6a;Rab9;Rhobtb3;Snx1;Snx2;Snx6;Tbc1d10a;Trim27;Vamp3;Vti1a;Vti1b;Wash1;Ykt6
GO:0043547	positive regulation of GTPase activity	200	198	0.657181	0.958717	7.45861e-06	0.99927	Ankrd27;Arfgap3;Arhgef5;Ect2;Fgd1;Icam1;Kalrn;Myo9b;Ndel1;Pkp4;Rabgap1l;Rapgef4;Rasal1;S100a10;Sema4d	Dennd6b;Lamtor2;Rapgef3;Rgs14	Adap1;Agrn;Arap1;Arfgap1;Arfgap3;Arhgap1;Arhgap15;Arhgap27;Arhgef5;Arrb1;Bin1;Cd40;Dennd3;Dennd5a;Dock2;Ect2;Eif2b3;Eps8l2;Erbb2;Evi5;F11r;Farp1;Git1;Gnas;Icam1;Jun;Lamtor1;Lims1;Llgl1;Lrrk2;Map2k1;Myo9b;Ndel1;Net1;Nprl3;Ocrl;Pin1;Rabgap1l;Racgap1;Ralbp1;Ralgps1;Rap1a;Rap1gap;Rapgef2;Rapgef4;Rasa2;Rasa3;Rasal1;Rasgef1a;Rcc1;Rin3;Rp2;Rsu1;S100a10;Sema4d;Sh3bgrl3;Srgap2;St5;Tsc2;Usp6nl;Vav2;Wnt4	Dennd6b
GO:0006629	lipid metabolic process	446	408	0.689755	0.00050754	0.41988	0.0600262	Aacs;Abhd3;Acp6;Baat;Brca1;Cidea;Cyp4v3;Elovl1;Elovl6;Elovl7;Etnk2;Fads6;Gm2a;Hsd17b7;Isyna1;Lipg;Lpin3;Mogat2;Napepld;Pafah2;Pcyt2;Pla2g5;Plch1;Pld6;Ptgds;Scd1;Sgms2;Slc16a11;Smpd3;Sorl1;Srd5a1	Acaa2;Acads;Acadvl;Acsl1;Akr1d1;Apoa1;Apof;Cbr4;Cept1;Ces1d;Decr1;Echs1;Elovl5;Enpp2;Fabp5;H2-Ke6;Hacd1;Hadh;Hadha;Hsd11b1;Hsd17b2;Lpl;Mcat;Pisd;Plbd1;Pnliprp1;Ppard;Scap;Sptssa;Sult2a2;Ugcg	A4galt;Abhd4;Abhd5;Acacb;Acbd3;Acox1;Acsf2;Acsl5;Agpat3;Agpat9;Apoc2;Arv1;Brca1;C3;Cers6;Chka;Chkb;Cnep1r1;Crot;Cyb5r3;Dhcr7;Elovl1;Elovl6;Elovl7;Etnk1;Fa2h;Fads3;Fads6;Fdps;Gal3st1;Gm2a;Golt1b;Gpam;Hsd17b12;Hsd17b7;Insig2;Isyna1;Lpcat1;Lpgat1;Lpin3;Lypla2;Mboat1;Msmo1;Mtmr2;Mvd;Mvk;Naa40;Napepld;Nceh1;Neu3;Nsdhl;Pafah1b1;Pcsk9;Pcx;Pgs1;Pla2g5;Pla2g6;Plch1;Pld1;Pnpla6;Pnpla7;Prkaa1;Prkab2;Ptgis;P…	Acadsb;Acadvl;Acnat1;Acot12;Acsl1;Acsm3;Apoa1;Atp5a1;Atp5b;Cyp39a1;Dgat2;Elovl2;Enpp2;Gpat4;Hsd11b1;Lcat;Lpl;Plch2;Scap;Sult2a1;Wnt10b
GO:0042738	exogenous drug catabolic process	53	44	0.708239	0.00167369	0.992332	0.00447562	Cyp2c44;Cyp2d9;Cyp2u1	Cyp2a22;Cyp2c68;Cyp2c69;Cyp2d26;Cyp2g1;Cyp2j5;Cyp2j9	Cyp2c38;Cyp2c44;Cyp2d9	Cyp2a22;Cyp2b10;Cyp2c68;Cyp2c69;Cyp2f2;Cyp2j9
GO:0040018	positive regulation of multicellular organism growth	38	30	0.715367	0.338525	0.482922	0.00386082	Sptbn4;Vil1	Agt;Ppib	Bcl2;Chd7;Ezr;Gpam;Pls1;Vil1	Agt;Dio3;Ghr;Ppib;Stat5b
GO:0070374	positive regulation of ERK1 and ERK2 cascade	129	115	0.731288	0.311964	0.00452304	0.984795	Chil1;Cib1;F2rl1;Fgfr3;Gas6;Icam1;Pla2g5;Ripk2	Bmp2;Il1a;Il1b;Il6;Serpinf2;Vegfa	Abl2;Arrb1;Braf;C3;C5ar2;Ccr1;Cd44;Ednra;F2r;F2rl1;Fgf2;Fgf21;Fgfr2;Gas6;Gcnt2;Glipr2;Icam1;Jun;Mapk3;Pdgfa;Pdgfb;Pdgfra;Pla2g5;Prkca;Ptk2b;Ptpn11;Rap1a;Rap1b;Rapgef2;Scimp;Src;St5;Trem2	Serpinf2
GO:0006631	fatty acid metabolic process	149	144	0.747535	0.00517828	0.859895	0.0336373	Aacs;Baat;Brca1;Elovl1;Elovl6;Elovl7;Fads6;Lpin3;Ptgds;Scd1	Acaa2;Acads;Acadvl;Acsl1;Cbr4;Decr1;Echs1;Elovl5;H2-Ke6;Hacd1;Hadh;Hadha;Mcat	Abhd5;Acacb;Acox1;Acsf2;Acsl5;Brca1;C3;Crot;Elovl1;Elovl6;Elovl7;Fa2h;Fads3;Fads6;Gpam;Lpin3;Lypla2;Prkaa1;Prkab2;Ptgis;Scd1;Slc27a4	Acadsb;Acadvl;Acnat1;Acot12;Acsl1;Acsm3;Elovl2;Ghr;Gpat4;Stat5b
GO:0030032	lamellipodium assembly	32	32	0.74835	0.729172	0.00859643	1	Ablim3;Golph3	Kit	Ablim1;Ablim3;Ajuba;Golph3;Lrrc16a;Nck1;Nck2;Nckap1;Ptpro;Rac1;Rhod;Vav2
GO:0043087	regulation of GTPase activity	64	62	0.75598	0.920559	0.00613962	1	Arhgef5;Fgd1;Ntrk2;Rasal1	Dgki	Adap1;Agrn;Ajuba;Arhgap1;Arhgef5;Crk;Epha3;Epha4;Evi5;Mlst8;Mtor;Ocrl;Pafah1b1;Ralbp1;Rap1gap;Rasa2;Rasa3;Rasal1;Sipa1l1;Vav2
GO:0042060	wound healing	66	63	0.767031	0.4637	0.00327684	0.662296	Cx3cl1;Fntb;Mmp12;Msx2	Ccm2l;Nlrp6;Ppard	B4galt1;Bnc1;Col1a1;Col3a1;Cx3cl1;Epb41l4b;Erbb2;Fgf2;Fntb;Hpse;Lox;Macf1;Mmp12;Mustn1;Notch2;Pak1;Pdgfra;Ptk7;Tgfb2;Tpm1;Vangl2	Ccm2l;Nlrp6
GO:0010906	regulation of glucose metabolic process	21	18	0.784284	1	0.428537	0.00328843	Fgl1		Lcmt1;Ncoa2;Pdk3;Rora	Igfbp3;Igfbp4;Pdk2;Rorc
GO:0006754	ATP biosynthetic process	22	19	0.801911	1	1	2.46474e-06	Ldhd			Atp5a1;Atp5b;Atp5c1;Atp5d;Atp5e;Atp5k;Atp5o
GO:0006637	acyl-CoA metabolic process	25	22	0.846617	0.218968	0.596226	0.00702182	Baat	Ces1d;Scp2	Acot1;Acot6;Acot9;Gpam	Acadsb;Acnat1;Acot12;Gpat4
GO:0006805	xenobiotic metabolic process	66	58	0.862846	0.00811853	0.968171	0.00440899	Cyp2c44;Cyp2d9;Cyp2u1	Cyp2a22;Cyp2c68;Cyp2c69;Cyp2d26;Cyp2g1;Cyp2j5;Cyp2j9	Cyp1b1;Cyp2c38;Cyp2c44;Cyp2d9;Nceh1;Rora	Cyp2a22;Cyp2b10;Cyp2c68;Cyp2c69;Cyp2f2;Cyp2j9;Rorc
GO:0018105	peptidyl-serine phosphorylation	99	95	0.896169	0.97943	0.000610297	0.663178	Gas6;Mapkapk3;Mapkapk5;Nek6;Vrk3	Cdk1	Akt1;Atr;Bcl2;Csnk1a1;Csnk1d;Csnk1e;Csnk1g1;Csnk1g2;Gas6;Lmtk2;Lrrk2;Mapk13;Mapk3;Mapkapk2;Mapkapk3;Mapkapk5;Mtor;Nek6;Pak2;Pbk;Pdgfb;Pdk3;Plk1;Prkaca;Prkca;Src;Stk39;Stk4;Tgfbr1;Tgfbr2;Vrk1	Cdk1;Pdk2;Ulk1
GO:0006730	one-carbon metabolic process	28	27	0.899861	1	0.970737	0.0023884	Car5b		Car13;Mat2b	Car2;Fpgs;Mat1a;Mthfd1;Shmt1
GO:0007229	integrin-mediated signaling pathway	64	64	0.903253	0.731149	0.0090278	0.902392	Itga3;Itgav;Madcam1	Apoa1;Fermt2	Adam15;Col3a1;Itga10;Itga2b;Itga3;Itga5;Itga8;Itgav;Itgb1;Itgb5;Itgb7;Lama5;Madcam1;Nme2;Ptk2b;Ptpn11;Rcc2;Rhoa;Src;Zyx	Apoa1
GO:0006635	fatty acid beta-oxidation	31	28	0.908048	0.000709236	0.910581	0.263516	Bdh2	Abcd2;Acaa2;Acadvl;Decr1;Hadh;Hadha	Acox1;Bdh2;Crot	Abcd2;Acadvl
GO:0019373	epoxygenase P450 pathway	31	28	0.908048	0.0241847	0.910581	0.00282347	Cyp2c44	Cyp2a22;Cyp2c68;Cyp2c69;Cyp2g1	Cyp2c38;Cyp2c44;Cyp4f18	Cyp2a22;Cyp2b10;Cyp2c68;Cyp2c69;Cyp2f2
GO:0072593	reactive oxygen species metabolic process	34	29	0.915566	0.107955	0.63831	0.00331305	Cyr61	Gls2;Ndufs1;Prdx4	Atpif1;Bcl2;Lrrk2;Pdgfb;Pla2r1	Gls2;Ndufa13;Ndufs1;Ndufs3;Rfk
GO:0045944	positive regulation of transcription from RNA polymerase II promoter	956	814	0.926558	0.97154	0.000631296	0.972196	Ablim3;Agap2;Ankrd1;Arnt2;Barx2;Bcl3;Bloc1s2;Brca1;Cask;Cebpe;Ckap2;Cnot7;Creb3;Ctr9;Cyr61;Ddit3;Dmrt2;E2f8;Eaf2;Elf3;Epcam;F2rl1;Fosb;Fosl2;Foxj1;Foxo3;Gata6;Glis1;Glis2;Gtf2h1;Hamp;Hfe2;Il33;Jund;Lif;Lpin3;Mcf2l;Mybl1;Nfatc2;Nfe2l2;Nfkb2;Nrg1;Plscr1;Pus1;Sall4;Six4;Sox9;Spdef;Stat3;Supt5;Tcea1;Tnf;Wwtr1;Yap1;Zfp750;Zscan21	Acvr1b;Arid3a;Atxn1;Bmp2;Camta2;Fam58b;Hdac5;Heyl;Id4;Il1a;Il1b;Il6;Meis2;Patz1;Pygo1;Rapgef3;Serpinf2;Six5;Slc40a1;Spag8;Taf7;Vegfa;Wnt2	Ablim1;Ablim3;Agrn;Akirin2;Akt1;Ankrd1;Arf4;Arnt2;Arntl2;Arrb1;Ash2l;Asxl1;Barx2;Bcl3;Bhlha15;Bloc1s2;Brca1;Brd8;Camk1;Cask;Cbfb;Ccnc;Cd40;Cd81;Cdk5rap3;Cdon;Cebpe;Cebpz;Chd8;Ckap2;Cnot7;Cops5;Creb3;Creb3l2;Creb3l4;Creb5;Crebbp;Crtc3;Csrnp1;Ctnnb1;Ctr9;Cys1;Ddx41;E2f1;Egr2;Elf3;Eomes;Ets2;Etv4;Etv5;Etv6;F2rl1;Fgf2;Fgfr1;Fgfr2;Fos;Fosb;Fosl2;Foxk2;Foxo3;Fstl3;Gata3;Gata6;Glis2;Glis3;Gsk3a;Gtf2f1;H…	Asxl2;Cebpa;Chchd2;Dcaf6;Fzd8;Jpx;Klf1;Lrp5;Mkx;Mlxipl;Nr6a1;Pax1;Ppargc1b;Prdm9;Pygo1;Rfxank;Serpinf2;Stat5b;Tfap4;Wnt10b
GO:0006357	regulation of transcription from RNA polymerase II promoter	390	336	0.969056	0.867927	9.48905e-06	0.762557	Ankrd1;Anxa4;Bbs7;Brd2;Erf;Fosb;Fosl2;Foxo3;Glis1;Glis2;Jund;Msx2;Nfkbiz;Nrbf2;Sox9;Supt5;Taf4b;Tcea1;Zhx2	Ascl3;Camta2;Ctdsp1;Erg;Heyl;Sp6;Sub1;Taf7;Tceal1;Vegfa	Aes;Ankrd1;Anxa4;Arntl2;Ascl2;Batf3;Bbs7;Bnc1;Brd2;Brd7;Ctnnb1;Ehmt2;Elk4;Elp3;Eomes;Erf;Ets2;Etv5;Fhl2;Fos;Fosb;Fosl2;Foxd4;Foxk2;Foxo3;Fstl3;Gata3;Glis2;Gnas;Hes1;Hltf;Hnrnpk;Ikbkap;Junb;Jund;Kdm1a;Klf16;Lcorl;Maff;Mafk;Mamld1;Max;Med10;Med11;Med12;Med12l;Med17;Med19;Med20;Med21;Med30;Med4;Med6;Med7;Med9;Mkl1;Mrgbp;Nedd8;Nfatc1;Nfkb1;Notch2;Nr2f2;Nrbf2;Pam;Pfn1;Phip;Ptafr;Rai1;Rbpj;Relb;Rfx8;Rh…	Cebpa;Ecsit;Foxq1;Jmy;Mlxipl;Rbl2;Sod2;Sp4;Stat5b;Wnt10b
GO:0007179	transforming growth factor beta receptor signaling pathway	67	65	0.973444	0.484357	0.00085983	0.905883	Bmp8b;Ccl2	Bmp2;Fermt2;Tgfbr3	Adam9;Bambi;Ccl2;Col1a2;Col3a1;Dcp1a;Fos;Gcnt2;Itgb5;Jun;Ltbp3;Smad1;Smad2;Smad5;Src;Tab1;Tgfb2;Tgfb3;Tgfbr1;Tgfbr2;Trp53;Usp9x;Zyx	Smad9
GO:0030336	negative regulation of cell migration	92	85	0.973827	0.969015	0.00440653	0.811275	Abhd6;Chrd;Cx3cr1	Podn	Abr;Adam15;Bcl2;Bcr;Cx3cr1;Cyp1b1;Dpysl3;Fam60a;Gtpbp4;Nisch;Pdgfb;Pkp2;Ptn;Ptprj;Rap2a;Rap2b;Rap2c;Rnf20;Rras;Sfrp1;Srgap2;Sulf1;Tcaf1;Tpm1;Trp53inp1;Wnt4	Dpep1;Rnf41
GO:0050728	negative regulation of inflammatory response	78	68	0.978638	0.514603	0.00172599	0.438761	Adora1;Hamp	Apoa1;Ppard;Serpinc1	Abr;Bcr;Cd276;Gata3;Hamp;Ier3;Il2ra;Mefv;Metrnl;Mvk;Nfkb1;Otulin;Pbk;Pglyrp1;Ptger4;Ptgis;Ptpn2;Rora;Socs3;Tnfaip3;Tnfaip6;Tnfrsf1a;Tyro3	Apoa1;Serpinc1;Serpinf1
GO:0030199	collagen fibril organization	37	35	1	0.760413	0.00233742	0.356214		Serpinf2	Adamts2;Anxa2;Col11a1;Col1a1;Col1a2;Col3a1;Col5a2;Cyp1b1;Ddr2;Dpt;Lox;Plod3;Tgfb2;Tgfbr1	Mkx;Serpinf2
GO:0070527	platelet aggregation	36	35	1	1	0.00233742	1			Clic1;Csrp1;Fibp;Flna;Gnas;Hspb1;Itga2b;Metap1;Myh9;Myl12b;Pdgfra;Rap2b;Stxbp3;Tyro3
GO:0043434	response to peptide hormone	36	34	1	0.153367	0.27941	0.00115223		Serpina1a;Serpina1c;Serpina1e	Braf;Eif2b3;Gatm;Pld1;Prkci;Serpina3c;Serpina3g;Serpina3i	Serpina1a;Serpina1b;Serpina1c;Serpina1d;Serpina3m;Stat5b
GO:0055088	lipid homeostasis	37	36	1	0.424689	0.918524	0.00857185		Acads;Acadvl	Abhd4;Abhd5;Acox1;Pkp2	Acadsb;Acadvl;Cebpa;Etfa;Gck
GO:0006099	tricarboxylic acid cycle	28	26	1	0.653957	0.994944	2.21949e-06		Dlat	Ogdhl	Aco2;Idh3b;Mdh1;Pdhb;Sdhb;Sdhd;Sucla2;Suclg1
