# Supplementary material for: Loss of hepatocyte cell division leads to liver inflammation and fibrosis
Source: PLoS Genet. 2020 Nov 4;16(11):e1009084. doi: 10.1371/journal.pgen.1009084 (PMC7641358; doi:10.1371/journal.pgen.1009084)
Supplement: S3 Table — Deviation from Mendelian genetic ratio was calculated using chi-square test. (XLSX) [file pgen.1009084.s010.xlsx]

## Sheet: Sheet1
	Cdk1 Liv-/-	Cdk2 +/+	Cdk2 +/-	Cdk2 -/-	Total
	Numbers	55	100	23	178
	%	30.8989	56.1798	12.9213	100
	Expected	25	50	25	100
	Chi-square p-value: 0.0008
