# Supplementary material for: Loss of hepatocyte cell division leads to liver inflammation and fibrosis
Source: PLoS Genet. 2020 Nov 4;16(11):e1009084. doi: 10.1371/journal.pgen.1009084 (PMC7641358; doi:10.1371/journal.pgen.1009084)
Supplement: S4 Table — (XLSX) [file pgen.1009084.s011.xlsx]

## Sheet: Sheet1
	Gene	Forward	Reverse
	Arl2	CTTGGACAACGCTGGCAAAAC	GCCATCCGTGCTCTCAAAGTA
	Aurka	GAGCTACCGGGATCGCTTG	GGAACAGTGGTCTTAACAGGC
	Bbc3	GGAGACAAGAAGAGCAGCA	TTGGGCTCCATTTCTGGG
	Bcl2l11	GACAGAACCGCAAGGTAATCC	ACTTGTCACAACTCATGGGTG
	Ccna1	ATCTTCCTTCCTTGGTTGCT	TGCTTTATGCAGCTCACTCA
	Ccnb1	GCAGAACAGTTGTGTGCCCA	GCAGAACAGTTGTGTGCCCA
	Cdk1	TTAGCAGTTATGCTGTTGGA	TGGAGTCCAGGTACTTCTTG
	Cdkn1a	CCTTGTCGCTGTCTTGCACT	AATCTGTCAGGCTGGTCTGC
	Col1a1	AAGAATGGAGATGATGGG	ACCATCCAAACCACTGAA
	Eef2	CACTTACCATCCCCCGTCAC	CTTTGGGGTCGCAGCTCTTA
	Pdgfra	AGGTATGTATCCACACATGCGT	AGTTCCTGTTGGTTTCATCTCG
	Tgfb2	TCGACATGGATCAGTTTATGCG	CCCTGGTACTGTTGTAGATGGA
	ChIP	Forward	Reverse
	Negative control	AGGGACCTGACTGGTGACTG	GTCCTGTCTGCATCCCATTT
	Ccl2 promoter	TCCAGGGTGATGCTACTCCT	AGTGAGAGTTGGCTGGTGCT
