# Supplementary material for: Loss of hepatocyte cell division leads to liver inflammation and fibrosis
Source: PLoS Genet. 2020 Nov 4;16(11):e1009084. doi: 10.1371/journal.pgen.1009084 (PMC7641358; doi:10.1371/journal.pgen.1009084)
Supplement: S5 Table — (XLSX) [file pgen.1009084.s012.xlsx]

## Sheet: Fig 1A
	E14.5		P14
	WT	Cdk1 Liv-/-	WT	Cdk1 Liv-/-
Cdk1 mRNA (Normalized to WT average)	0.870551	0.574349	1.08423	0.0350769
	1.04729	0.535887	0.82169	0.0531667
	1.09682	0.615572	1.12246	0.0327279

## Sheet: Fig 1D
	WT	Cdk1 Liv-/-
Cdk1 protein (Normalized to WT average)	0.955601	0.00399954
	1.0444	0.0362183

## Sheet: Fig 1F
	WT	Cdk1 Liv-/-
% p-H3S10-positive cells	1.28758	0.0657656
	1.20336	0.163538
	1.26653	0.234998

## Sheet: Fig 1H
	WT	Cdk1 Liv-/-
Nuclei size	24.694	129.2
	21.5566	109.319
	26.9944	111.254

## Sheet: Fig 1I
	WT	Cdk1 Liv-/-
P14 Liver to body weight ratio	3.54217	3.85
	3.61842	4.23377
	3.73333	3.60294
	3.47561	4.31111
	3.56627	4.19277
	3.77778	3.92308
	3.59238	2.84692
	3.17986	3.85762
		3.78641
		3.68341
		3.86364
		3.80597
		4.17127

## Sheet: Fig 2A
	2C		4C		8C		16C		>16C
	WT	Cdk1 Liv-/-	WT	Cdk1 Liv-/-	WT	Cdk1 Liv-/-	WT	Cdk1 Liv-/-	WT	Cdk1 Liv-/-
% cells	88.3	18.5	9.8	11.8	0.2	14.5	0.3	31.7	0.2	22.1
	71.8	20.1	8.3	17.7	0.3	14.3	9.5	31.4	8.9	14.8
	77.6	36.9	10.2	13.4	0.3	9.8	5.1	24.6	5.7	39.8

## Sheet: Fig 2B
	Mononuclear		Binuclear
	WT	Cdk1 Liv-/-	WT	Cdk1 Liv-/-
% cells	60.13	89.12	39.69	10.57
	61.43	86.1	38.4	13.81
	66.54	91.04	33.22	8.68
	68.22	89.51	31.59	10.31
		85.51		14.29

## Sheet: Fig 2D
	P14		P28		P42		P56
	WT	Cdk1 Liv-/-	WT	Cdk1 Liv-/-	WT	Cdk1 Liv-/-	WT	Cdk1 Liv-/-
% PCNA+ cells	84.2118	78.3854	69.3937	74.3566	4.37698	96.7593	5.83995	29.2227
	86.2976	82.1826	64.3447	78.2448	33.4847	69.9729	18.6027	32.696
	84.6351	78.7286	70.0651	100	24.149	92.0156	8.25019	64.5037
	87.506	82.425	90.8349	68.6217	7.7531	78.6905	10.9496	60.9277
	85.4462	82.7354	63.7198	49.1277	15.736	72.7226	5.09778	45.8034

## Sheet: Fig 2F
	WT	Cdk1 Liv-/-
Number of gH2AX foci	28.6	79.2
	20	116.6
	23.8	70.2
		104

## Sheet: Fig 2G
	WT	Cdk1 Liv-/-
% gH2AX+ cells	1.06667	67.6821
	0.666667	60.913
	0.8	65.3651
		64.8312

[truncated: 27 more sheets: Fig 2I, Fig 2J, Fig 2K, FIg 2L, Fig 3A, Fig 3B, Fig 3C, Fig 4B, Fig 4C, Fig 4E, Fig 5B, Fig 5D, Fig 5E, Fig 5F, Fig 6B, Fig 6E, Fig 7B, Fig 7E, Fig 7F, Fig 7G …]
